# Supplementary material for: Hexaaqua­hexa­kis(μ2-3,5-diamino-4H-1,2,4-triazole)trinickel(II) tris­(hexa­fluoridosilicate) icosa­hydrate
Source: Acta Crystallogr Sect E Struct Rep Online. 2008 May 10;64(Pt 6):m802. doi: 10.1107/S1600536808013329 (PMC2961398; doi:10.1107/S1600536808013329)
Supplement: Supplementary file 1 [file e-64-0m802-sup1.cif]

##############################################################################
###                                                                        ###
###        Electronic paper (Acta Crystallographica Section E)             ###
###                                                                        ###
##############################################################################
#                                                                            #
# This CIF contains the data in a paper accepted for publication in Acta     #
# Crystallographica Section E. It conforms to the requirements of Notes      #
# for Authors for Section E, and has been peer reviewed under the auspices   #
# of the IUCr Commission on Journals.                                        #
#                                                                            #
# Full details of the Crystallographic Information File format               #
# are given in the paper "The Crystallographic Information File (CIF):       #
# a New Standard Archive File for Crystallography" by S. R. Hall, F. H.      #
# Allen and I. D. Brown [Acta Cryst. (1991), A47, 655-685].                  #
#                                                                            #
# The current version of the core CIF dictionary is obtainable from          #
# ftp://ftp.iucr.org/pub/cif_core.dic. The current version number is 2.4.    #
#                                                                            #
# Software is freely available for graphical display of the structure(s) in  #
# this CIF.  For information consult the CIF home page http://www.iucr.org/  #
# cif/home.html                                                              #
#                                                                            #
# This file may be used for bona fide research purposes within the           #
# scientific community so long as proper attribution is given to the journal # 
# article from which it was obtained.                                        #
#                                                                            #
##############################################################################
                                             
data_I
_audit_creation_method     SHELXL-97
_chemical_name_systematic
;
Hexaaquahexakis(\m~2~-3,5-diamino-4H-1,2,4-triazole)trinickel(II)
tris(hexafluoridosilicate) icosahydrate
;
_chemical_name_common     ?
_chemical_formula_moiety     'C12 H42 N30 Ni3 O6 6+, 3(Si F6 2-), 20 H2 O'
_chemical_formula_sum     'C12 H82 F18 N30 Ni3 O26 Si3'
_chemical_formula_iupac     '[Ni3 (C2 H5 N5)6 (H2 O)6] [Si F6]3, 20H2 O'
_chemical_formula_weight     1665.48
_chemical_melting_point     ?
_symmetry_cell_setting     Trigonal
_symmetry_space_group_name_H-M     'R -3c'
_symmetry_space_group_name_Hall     '-R 3 2"c'
loop_
    _symmetry_equiv_pos_as_xyz
    'x, y, z'
    '-y, x-y, z'
    '-x+y, -x, z'
    'y, x, -z+1/2'
    'x-y, -y, -z+1/2'
    '-x, -x+y, -z+1/2'
    'x+2/3, y+1/3, z+1/3'
    '-y+2/3, x-y+1/3, z+1/3'
    '-x+y+2/3, -x+1/3, z+1/3'
    'y+2/3, x+1/3, -z+5/6'
    'x-y+2/3, -y+1/3, -z+5/6'
    '-x+2/3, -x+y+1/3, -z+5/6'
    'x+1/3, y+2/3, z+2/3'
    '-y+1/3, x-y+2/3, z+2/3'
    '-x+y+1/3, -x+2/3, z+2/3'
    'y+1/3, x+2/3, -z+7/6'
    'x-y+1/3, -y+2/3, -z+7/6'
    '-x+1/3, -x+y+2/3, -z+7/6'
    '-x, -y, -z'
    'y, -x+y, -z'
    'x-y, x, -z'
    '-y, -x, z-1/2'
    '-x+y, y, z-1/2'
    'x, x-y, z-1/2'
    '-x+2/3, -y+1/3, -z+1/3'
    'y+2/3, -x+y+1/3, -z+1/3'
    'x-y+2/3, x+1/3, -z+1/3'
    '-y+2/3, -x+1/3, z-1/6'
    '-x+y+2/3, y+1/3, z-1/6'
    'x+2/3, x-y+1/3, z-1/6'
    '-x+1/3, -y+2/3, -z+2/3'
    'y+1/3, -x+y+2/3, -z+2/3'
    'x-y+1/3, x+2/3, -z+2/3'
    '-y+1/3, -x+2/3, z+1/6'
    '-x+y+1/3, y+2/3, z+1/6'
    'x+1/3, x-y+2/3, z+1/6'
_cell_length_a     13.0240(10)
_cell_length_b     13.024
_cell_length_c     64.462(5)
_cell_angle_alpha     90.00
_cell_angle_beta     90.00
_cell_angle_gamma     120.00
_cell_volume     9469.8(9)
_cell_formula_units_Z     6
_cell_measurement_reflns_used     5839
_cell_measurement_theta_min     3.1
_cell_measurement_theta_max     28.2
_cell_measurement_temperature     293(2)
_exptl_crystal_description     Block
_exptl_crystal_colour     Blue
_exptl_crystal_size_max     0.49
_exptl_crystal_size_mid     0.46
_exptl_crystal_size_min     0.44
_exptl_crystal_density_diffrn     1.752
_exptl_crystal_density_meas     ?
_exptl_crystal_density_method     'not measured'
_exptl_crystal_F_000     5160
_exptl_absorpt_coefficient_mu     1.089
_exptl_absorpt_correction_type     multi-scan
_exptl_absorpt_process_details     '(SADABS; Sheldrick, 1996)'
_exptl_absorpt_correction_T_min     0.560
_exptl_absorpt_correction_T_max     0.646
_diffrn_ambient_temperature     293(2)
_diffrn_radiation_type     MoK\a
_diffrn_radiation_wavelength     0.71073
_diffrn_radiation_source     'fine-focus sealed tube'
_diffrn_radiation_monochromator     graphite
_diffrn_measurement_device_type     'Bruker APEX area-detector'
_diffrn_measurement_method     '\f and \w'
_diffrn_detector_area_resol_mean     ?
_diffrn_reflns_number     25347
_diffrn_reflns_av_R_equivalents     0.0205
_diffrn_reflns_av_sigmaI/netI     0.0098
_diffrn_reflns_theta_min     3.11
_diffrn_reflns_theta_max     27.49
_diffrn_reflns_theta_full     27.49
_diffrn_measured_fraction_theta_max     0.999
_diffrn_measured_fraction_theta_full     0.999
_diffrn_reflns_limit_h_min     -16
_diffrn_reflns_limit_h_max     16
_diffrn_reflns_limit_k_min     -16
_diffrn_reflns_limit_k_max     16
_diffrn_reflns_limit_l_min     -79
_diffrn_reflns_limit_l_max     83
_diffrn_standards_number     0
_diffrn_standards_interval_count     0
_diffrn_standards_interval_time     0
_diffrn_standards_decay_%     0
_reflns_number_total     2420
_reflns_number_gt     2093
_reflns_threshold_expression     I>2\s(I)
_refine_ls_structure_factor_coef     Fsqd
_refine_ls_matrix_type     full
_refine_ls_R_factor_all     0.0381
_refine_ls_R_factor_gt     0.0329
_refine_ls_wR_factor_gt     0.0992
_refine_ls_wR_factor_ref     0.1064
_refine_ls_goodness_of_fit_ref     1.061
_refine_ls_restrained_S_all     1.072
_refine_ls_number_reflns     2420
_refine_ls_number_parameters     185
_refine_ls_number_restraints     23
_refine_ls_hydrogen_treatment     mixed
_refine_ls_weighting_scheme     calc
_refine_ls_weighting_details
             'w=1/[\s^2^(Fo^2^)+(0.0612P)^2^+17.0807P] where P=(Fo^2^+2Fc^2^)/3'
_atom_sites_solution_hydrogens     geom
_atom_sites_solution_primary     direct
_atom_sites_solution_secondary     difmap
_refine_ls_shift/su_max     0.001
_refine_ls_shift/su_mean     0.000
_refine_diff_density_max     0.402
_refine_diff_density_min     -0.425
_refine_ls_extinction_method     none
_refine_ls_extinction_coef     ?
loop_
    _atom_type_symbol
    _atom_type_description
    _atom_type_scat_dispersion_real
    _atom_type_scat_dispersion_imag
    _atom_type_scat_source
    'C' 'C' 0.0033 0.0016
                         'International Tables Vol C Tables 4.2.6.8 and 6.1.1.4'
    'H' 'H' 0.0000 0.0000
                         'International Tables Vol C Tables 4.2.6.8 and 6.1.1.4'
    'N' 'N' 0.0061 0.0033
                         'International Tables Vol C Tables 4.2.6.8 and 6.1.1.4'
    'O' 'O' 0.0106 0.0060
                         'International Tables Vol C Tables 4.2.6.8 and 6.1.1.4'
    'F' 'F' 0.0171 0.0103
                         'International Tables Vol C Tables 4.2.6.8 and 6.1.1.4'
    'Si' 'Si' 0.0817 0.0704
                         'International Tables Vol C Tables 4.2.6.8 and 6.1.1.4'
    'Ni' 'Ni' 0.3393 1.1124
                         'International Tables Vol C Tables 4.2.6.8 and 6.1.1.4'
_computing_data_collection     'SMART (Bruker, 2004)'
_computing_cell_refinement     'SAINT (Bruker, 2004)'
_computing_data_reduction     'SAINT (Bruker, 2004)'
_computing_structure_solution     'SHELXS97 (Sheldrick, 2008)'
_computing_structure_refinement     'SHELXL97 (Sheldrick, 2008)'
_computing_molecular_graphics     'X-SEED (Barbour, 2001)'
_computing_publication_material     'publCIF (Westrip, 2008)'
loop_
    _atom_site_type_symbol
    _atom_site_label
    _atom_site_fract_x
    _atom_site_fract_y
    _atom_site_fract_z
    _atom_site_U_iso_or_equiv
    _atom_site_adp_type
    _atom_site_calc_flag
    _atom_site_refinement_flags
    _atom_site_occupancy
    _atom_site_disorder_assembly
    _atom_site_disorder_group
    Ni Ni1 0.6667 0.3333 0.140787(6) 0.02689(14) Uani d S 1 . .
    Ni Ni2 0.6667 0.3333 0.0833 0.02377(16) Uani d S 1 . .
    Si Si1 1.0000 0.0000 0.083802(16) 0.0331(2) Uani d S 1 . .
    Si Si2 0.3333 -0.3333 0.1667 0.0552(5) Uani d S 1 . .
    F F1 0.89685(14) 0.00226(15) 0.09960(2) 0.0623(4) Uani d . 1 . .
    F F2 1.00168(16) 0.10635(14) 0.06943(3) 0.0648(4) Uani d . 1 . .
    F F3 0.3983(3) -0.3868(3) 0.15169(5) 0.1399(12) Uani d . 1 . .
    O O1 0.72286(15) 0.24063(14) 0.16010(2) 0.0398(3) Uani d D 1 . .
    H H11 0.723(3) 0.1843(18) 0.1533(3) 0.060 Uiso d D 1 . .
    H H12 0.699(3) 0.217(2) 0.1724(2) 0.060 Uiso d D 1 . .
    O O2 0.7536(2) 0.0854(2) 0.13625(4) 0.0660(5) Uani d D 1 . .
    H H21 0.713(2) 0.0108(10) 0.1358(6) 0.099 Uiso d D 1 . .
    H H22 0.8267(10) 0.108(3) 0.1361(7) 0.099 Uiso d D 1 . .
    O O3 0.65459(19) 0.15616(17) 0.19955(3) 0.0599(5) Uani d D 1 . .
    H H31 0.5874(17) 0.094(2) 0.1978(5) 0.090 Uiso d D 1 . .
    H H32 0.650(3) 0.197(2) 0.2092(4) 0.090 Uiso d D 1 . .
    O O4 0.6041(2) -0.1661(3) 0.12859(4) 0.0796(6) Uani d D 1 . .
    H H41 0.576(3) -0.184(4) 0.1164(3) 0.119 Uiso d D 1 . .
    H H42 0.551(3) -0.182(4) 0.1374(4) 0.119 Uiso d D 1 . .
    O O5 0.664(3) -0.1549(17) 0.0893(3) 0.185(7) Uani d PU 0.3333 A -1
    H H51 0.7382 -0.1072 0.0905 0.278 Uiso d PR 0.3333 A -1
    H H52 0.6338 -0.1239 0.0816 0.278 Uiso d PR 0.3333 A -1
    N N1 0.61588(14) 0.43372(14) 0.12352(2) 0.0290(3) Uani d . 1 . .
    N N2 0.59282(14) 0.41343(14) 0.10195(2) 0.0293(3) Uani d . 1 . .
    N N3 0.52872(17) 0.53100(17) 0.11289(3) 0.0381(4) Uani d D 1 . .
    H H3 0.500(2) 0.576(2) 0.1117(4) 0.057 Uiso d D 1 . .
    N N4 0.5100(2) 0.4865(2) 0.07683(3) 0.0508(5) Uani d D 1 . .
    H H4A 0.514(3) 0.449(3) 0.0663(4) 0.076 Uiso d D 1 . .
    H H4B 0.468(2) 0.517(3) 0.0744(6) 0.076 Uiso d D 1 . .
    N N5 0.5810(2) 0.5478(2) 0.14862(3) 0.0556(6) Uani d D 1 . .
    H H5A 0.625(3) 0.540(3) 0.1574(4) 0.083 Uiso d D 1 . .
    H H5B 0.535(3) 0.575(3) 0.1509(5) 0.083 Uiso d D 1 . .
    C C1 0.57611(18) 0.50413(18) 0.12943(3) 0.0343(4) Uani d . 1 . .
    C C2 0.54160(17) 0.47436(17) 0.09630(3) 0.0336(4) Uani d . 1 . .
loop_
    _atom_site_aniso_label
    _atom_site_aniso_U_11
    _atom_site_aniso_U_22
    _atom_site_aniso_U_33
    _atom_site_aniso_U_12
    _atom_site_aniso_U_13
    _atom_site_aniso_U_23
    Ni1 0.02997(17) 0.02997(17) 0.0207(2) 0.01499(9) 0.000 0.000
    Ni2 0.0253(2) 0.0253(2) 0.0207(3) 0.01265(10) 0.000 0.000
    Si1 0.0300(3) 0.0300(3) 0.0394(5) 0.01500(15) 0.000 0.000
    Si2 0.0333(5) 0.0333(5) 0.0992(15) 0.0166(2) 0.000 0.000
    F1 0.0555(9) 0.0683(10) 0.0701(10) 0.0363(8) 0.0170(7) 0.0016(8)
    F2 0.0710(10) 0.0574(9) 0.0741(10) 0.0382(8) -0.0004(8) 0.0199(8)
    F3 0.146(3) 0.176(3) 0.163(3) 0.129(3) 0.0160(19) -0.025(2)
    O1 0.0497(8) 0.0454(8) 0.0292(7) 0.0274(7) -0.0020(6) 0.0041(6)
    O2 0.0624(12) 0.0722(13) 0.0750(13) 0.0424(11) -0.0019(10) -0.0133(11)
    O3 0.0764(13) 0.0541(11) 0.0436(9) 0.0283(10) 0.0132(9) -0.0001(8)
    O4 0.0709(15) 0.0812(15) 0.0871(16) 0.0383(13) -0.0030(12) -0.0025(14)
    O5 0.119(7) 0.216(10) 0.178(13) 0.051(7) -0.015(9) -0.010(8)
    N1 0.0349(8) 0.0329(8) 0.0226(7) 0.0194(6) 0.0006(6) -0.0010(6)
    N2 0.0352(8) 0.0355(8) 0.0219(7) 0.0213(7) -0.0009(6) -0.0005(6)
    N3 0.0476(10) 0.0440(10) 0.0366(9) 0.0334(8) -0.0010(7) -0.0015(7)
    N4 0.0743(15) 0.0720(14) 0.0343(10) 0.0578(13) -0.0109(9) -0.0043(9)
    N5 0.0821(16) 0.0803(15) 0.0348(10) 0.0635(14) -0.0071(10) -0.0157(10)
    C1 0.0390(10) 0.0367(10) 0.0319(9) 0.0224(9) 0.0008(8) -0.0023(8)
    C2 0.0377(10) 0.0374(10) 0.0312(9) 0.0229(9) -0.0009(7) 0.0006(7)
loop_
    _geom_bond_atom_site_label_1
    _geom_bond_atom_site_label_2
    _geom_bond_site_symmetry_2
    _geom_bond_distance
    _geom_bond_publ_flag
    Ni1 N1 . 2.062(2) yes
    Ni1 N1 2_655 2.062(2) ?
    Ni1 N1 3_665 2.062(2) ?
    Ni1 O1 . 2.104(2) yes
    Ni1 O1 2_655 2.104(2) ?
    Ni1 O1 3_665 2.104(2) ?
    Ni2 N2 16_544 2.111(2) ?
    Ni2 N2 17_554 2.111(2) ?
    Ni2 N2 18_654 2.111(2) ?
    Ni2 N2 3_665 2.111(2) ?
    Ni2 N2 2_655 2.111(2) ?
    Ni2 N2 . 2.111(2) yes
    Si1 F2 . 1.6574(15) ?
    Si1 F2 2_645 1.6574(15) ?
    Si1 F2 3_765 1.6574(15) ?
    Si1 F1 3_765 1.6976(15) ?
    Si1 F1 2_645 1.6976(15) ?
    Si1 F1 . 1.6976(15) ?
    Si2 F3 25_545 1.649(3) ?
    Si2 F3 27_445 1.649(3) ?
    Si2 F3 26 1.649(3) ?
    Si2 F3 2_545 1.649(3) ?
    Si2 F3 3_655 1.649(3) ?
    Si2 F3 . 1.649(3) ?
    O1 H11 . 0.86(3) ?
    O1 H12 . 0.85(3) ?
    O2 H21 . 0.84(3) ?
    O2 H22 . 0.84(3) ?
    O3 H31 . 0.85(3) ?
    O3 H32 . 0.84(3) ?
    O4 H41 . 0.85(3) ?
    O4 H42 . 0.84(3) ?
    O5 H51 . 0.85 ?
    O5 H52 . 0.85 ?
    N1 C1 . 1.315(2) ?
    N1 N2 . 1.419(2) ?
    N2 C2 . 1.318(3) ?
    N3 C2 . 1.356(3) ?
    N3 C1 . 1.362(3) ?
    N3 H3 . 0.850(10)
                    ?
    N4 C2 . 1.354(3) ?
    N4 H4A . 0.85(3) ?
    N4 H4B . 0.84(3) ?
    N5 C1 . 1.350(3) ?
    N5 H5A . 0.84(3) ?
    N5 H5B . 0.85(3) ?
loop_
    _geom_angle_atom_site_label_1
    _geom_angle_atom_site_label_2
    _geom_angle_atom_site_label_3
    _geom_angle_site_symmetry_1
    _geom_angle_site_symmetry_3
    _geom_angle
    _geom_angle_publ_flag
    N1 Ni1 N1 3_665 2_655 93.61(6) ?
    N1 Ni1 N1 3_665 . 93.61(6) ?
    N1 Ni1 N1 2_655 . 93.61(6) ?
    N1 Ni1 O1 3_665 . 87.31(6) ?
    N1 Ni1 O1 2_655 . 90.45(6) ?
    N1 Ni1 O1 . . 175.77(6) ?
    N1 Ni1 O1 3_665 2_655 90.45(6) ?
    N1 Ni1 O1 2_655 2_655 175.77(6) ?
    N1 Ni1 O1 . 2_655 87.31(6) ?
    O1 Ni1 O1 . 2_655 88.56(6) ?
    N1 Ni1 O1 3_665 3_665 175.78(6) ?
    N1 Ni1 O1 2_655 3_665 87.31(6) ?
    N1 Ni1 O1 . 3_665 90.45(6) ?
    O1 Ni1 O1 . 3_665 88.56(6) ?
    O1 Ni1 O1 2_655 3_665 88.56(6) ?
    N2 Ni2 N2 16_544 17_554 90.87(6) ?
    N2 Ni2 N2 16_544 18_654 90.87(6) ?
    N2 Ni2 N2 17_554 18_654 90.87(6) ?
    N2 Ni2 N2 16_544 3_665 87.57(8) ?
    N2 Ni2 N2 17_554 3_665 177.79(8) ?
    N2 Ni2 N2 18_654 3_665 90.72(8) ?
    N2 Ni2 N2 16_544 2_655 90.72(8) ?
    N2 Ni2 N2 17_554 2_655 87.57(8) ?
    N2 Ni2 N2 18_654 2_655 177.79(8) ?
    N2 Ni2 N2 3_665 2_655 90.88(6) ?
    N2 Ni2 N2 16_544 . 177.79(8) ?
    N2 Ni2 N2 17_554 . 90.72(8) ?
    N2 Ni2 N2 18_654 . 87.57(8) ?
    N2 Ni2 N2 3_665 . 90.88(6) ?
    N2 Ni2 N2 2_655 . 90.88(6) ?
    F2 Si1 F2 . 2_645 91.80(9) ?
    F2 Si1 F2 . 3_765 91.80(9) ?
    F2 Si1 F2 2_645 3_765 91.80(9) ?
    F2 Si1 F1 . 3_765 90.36(8) ?
    F2 Si1 F1 2_645 3_765 177.12(10) ?
    F2 Si1 F1 3_765 3_765 90.03(8) ?
    F2 Si1 F1 . 2_645 177.12(10) ?
    F2 Si1 F1 2_645 2_645 90.03(8) ?
    F2 Si1 F1 3_765 2_645 90.36(8) ?
    F1 Si1 F1 3_765 2_645 87.74(9) ?
    F2 Si1 F1 . . 90.03(8) ?
    F2 Si1 F1 2_645 . 90.36(8) ?
    F2 Si1 F1 3_765 . 177.12(10) ?
    F1 Si1 F1 3_765 . 87.74(9) ?
    F1 Si1 F1 2_645 . 87.74(9) ?
    F3 Si2 F3 25_545 27_445 89.21(17) ?
    F3 Si2 F3 25_545 26 89.21(17) ?
    F3 Si2 F3 27_445 26 89.21(17) ?
    F3 Si2 F3 25_545 2_545 90.79(17) ?
    F3 Si2 F3 27_445 2_545 90.79(17) ?
    F3 Si2 F3 26 2_545 179.9950(10)
                                  ?
    F3 Si2 F3 25_545 3_655 90.79(17) ?
    F3 Si2 F3 27_445 3_655 179.9950(10)
                                      ?
    F3 Si2 F3 26 3_655 90.79(17) ?
    F3 Si2 F3 2_545 3_655 89.21(17) ?
    F3 Si2 F3 25_545 . 179.9970(10)
                                  ?
    F3 Si2 F3 27_445 . 90.79(17) ?
    F3 Si2 F3 26 . 90.79(17) ?
    F3 Si2 F3 2_545 . 89.21(17) ?
    F3 Si2 F3 3_655 . 89.21(17) ?
    Ni1 O1 H11 . . 110(2) ?
    Ni1 O1 H12 . . 126(2) ?
    H11 O1 H12 . . 109(2) ?
    H21 O2 H22 . . 111(2) ?
    H31 O3 H32 . . 110(2) ?
    H41 O4 H42 . . 111(2) ?
    H51 O5 H52 . . 109.4 ?
    C1 N1 N2 . . 107.04(15) ?
    C1 N1 Ni1 . . 130.48(12) ?
    N2 N1 Ni1 . . 121.05(11) ?
    C2 N2 N1 . . 106.38(15) ?
    C2 N2 Ni2 . . 129.31(13) ?
    N1 N2 Ni2 . . 122.87(12) ?
    C2 N3 C1 . . 106.38(16) ?
    C2 N3 H3 . . 122(2) ?
    C1 N3 H3 . . 132(2) ?
    C2 N4 H4A . . 125(2) ?
    C2 N4 H4B . . 122(3) ?
    H4A N4 H4B . . 111(3) ?
    C1 N5 H5A . . 117(2) ?
    C1 N5 H5B . . 116(2) ?
    H5A N5 H5B . . 126(3) ?
    N1 C1 N5 . . 127.37(19) ?
    N1 C1 N3 . . 109.86(16) ?
    N5 C1 N3 . . 122.76(18) ?
    N2 C2 N4 . . 126.92(19) ?
    N2 C2 N3 . . 110.33(17) ?
    N4 C2 N3 . . 122.67(19) ?
loop_
    _geom_torsion_atom_site_label_1
    _geom_torsion_atom_site_label_2
    _geom_torsion_atom_site_label_3
    _geom_torsion_atom_site_label_4
    _geom_torsion_site_symmetry_1
    _geom_torsion_site_symmetry_2
    _geom_torsion_site_symmetry_3
    _geom_torsion_site_symmetry_4
    _geom_torsion
    _geom_torsion_publ_flag
    N1 Ni1 N1 C1 3_665 . . . -135.1(2) ?
    N1 Ni1 N1 C1 2_655 . . . 131.1(2) ?
    O1 Ni1 N1 C1 2_655 . . . -44.81(19) ?
    O1 Ni1 N1 C1 3_665 . . . 43.72(19) ?
    N1 Ni1 N1 N2 3_665 . . . 60.39(10) ?
    N1 Ni1 N1 N2 2_655 . . . -33.46(12) ?
    O1 Ni1 N1 N2 2_655 . . . 150.67(13) ?
    O1 Ni1 N1 N2 3_665 . . . -120.79(13) ?
    C1 N1 N2 C2 . . . . 0.6(2) ?
    Ni1 N1 N2 C2 . . . . 168.37(13) ?
    C1 N1 N2 Ni2 . . . . 168.09(13) ?
    Ni1 N1 N2 Ni2 . . . . -24.17(18) ?
    N2 Ni2 N2 C2 17_554 . . . -48.86(15) ?
    N2 Ni2 N2 C2 18_654 . . . 41.98(14) ?
    N2 Ni2 N2 C2 3_665 . . . 132.67(18) ?
    N2 Ni2 N2 C2 2_655 . . . -136.44(18) ?
    N2 Ni2 N2 N1 17_554 . . . 146.76(16) ?
    N2 Ni2 N2 N1 18_654 . . . -122.40(15) ?
    N2 Ni2 N2 N1 3_665 . . . -31.71(12) ?
    N2 Ni2 N2 N1 2_655 . . . 59.18(10) ?
    N2 N1 C1 N5 . . . . -179.0(2) ?
    Ni1 N1 C1 N5 . . . . 14.9(3) ?
    N2 N1 C1 N3 . . . . -0.1(2) ?
    Ni1 N1 C1 N3 . . . . -166.30(14) ?
    C2 N3 C1 N1 . . . . -0.4(2) ?
    C2 N3 C1 N5 . . . . 178.5(2) ?
    N1 N2 C2 N4 . . . . 176.0(2) ?
    Ni2 N2 C2 N4 . . . . 9.6(3) ?
    N1 N2 C2 N3 . . . . -0.9(2) ?
    Ni2 N2 C2 N3 . . . . -167.25(14) ?
    C1 N3 C2 N2 . . . . 0.8(2) ?
    C1 N3 C2 N4 . . . . -176.2(2) ?
loop_
    _geom_hbond_atom_site_label_D
    _geom_hbond_atom_site_label_H
    _geom_hbond_atom_site_label_A
    _geom_hbond_site_symmetry_A
    _geom_hbond_distance_DH
    _geom_hbond_distance_HA
    _geom_hbond_distance_DA
    _geom_hbond_angle_DHA
    _geom_hbond_publ_flag
    O1 H11 O2 . 0.86(3) 1.88(3) 2.724(3) 168(3) no
    O1 H12 O3 . 0.85(3) 1.89(3) 2.737(2) 174(3) no
    O2 H21 O4 . 0.84(3) 2.07(3) 2.896(4) 168(4) no
    O2 H22 O3 25_655 0.84(3) 2.12(3) 2.961(3) 175(4) no
    O3 H31 O4 27_445 0.85(3) 2.05(3) 2.861(3) 159(3) no
    O3 H32 F1 27_445 0.84(3) 2.13(3) 2.904(2) 153(3) no
    O4 H41 F2 16_534 0.85(3) 2.23(3) 2.950(3) 143(4) no
    O4 H42 F3 2_545 0.84(3) 2.16(3) 2.973(4) 162(4) no
    O4 H41 O5 . 0.85(3) 2.03(3) 2.64(2) 128(4) no
    O5 H51 F1 . 0.85 1.92 2.76(3) 167 no
    N3 H3 F2 16_544 0.85(3) 1.97(3) 2.764(2) 157(3) no
    N4 H4b F1 16_544 0.84(3) 2.14(3) 2.974(3) 170(3) no
    N5 H5a O1 2_655 0.84(3) 2.23(3) 2.942(3) 142(3) no
    N5 H5b F3 1_565 0.85(3) 2.08(3) 2.909(3) 167(3) no
data_global
_journal_date_recd_electronic     2008-04-07
_journal_date_accepted     2008-05-06
_journal_name_full     'Acta Crystallographica, Section E'
_journal_year     2008
_journal_volume     64
_journal_issue      6
_journal_page_first     m802
_journal_page_last     m802
_journal_paper_category     QM
_journal_coeditor_code     SI2084
_publ_contact_author_name     'Li-Ping Wu'
_publ_contact_author_address
;
Key Laboratory of Applied Surface and Colloid Chemistry
Shaanxi Normal University
Ministry of Education
Xi'an 710062
People's Republic of China
;
_publ_contact_author_email     wuliping250921@stu.snnu.edu.cn
_publ_contact_author_fax      862985307774
_publ_contact_author_phone      862985307647
_publ_section_title
;
Hexaaquahexakis(\m~2~-3,5-diamino-4H-1,2,4-triazole)trinickel(II)
tris(hexafluoridosilicate) icosahydrate
;
loop_
    _publ_author_name
    _publ_author_address
    'Wu, Li-Ping'
;
Key Laboratory of Applied Surface and Colloid Chemistry
Shaanxi Normal University
Ministry of Education
Xi'an 710062
People's Republic of China
;
    'Zhao, Shu-Ming'
;
Key Laboratory of Applied Surface and Colloid Chemistry
Shaanxi Normal University
Ministry of Education
Xi'an 710062
People's Republic of China
;
    'Zhang, Guo-Fang'
;
Key Laboratory of Applied Surface and Colloid Chemistry
Shaanxi Normal University
Ministry of Education
Xi'an 710062
People's Republic of China
;
    'Ng, Seik Weng'
;
Department of Chemistry
University of Malaya
50603 Kuala Lumpur
Malaysia
;
