# Supplementary material for: Hexaaqua­hexa­kis(μ2-3,5-diamino-4H-1,2,4-triazole)trinickel(II) tris­(hexa­fluoridosilicate) icosa­hydrate
Source: Acta Crystallogr Sect E Struct Rep Online. 2008 May 10;64(Pt 6):m802. doi: 10.1107/S1600536808013329 (PMC2961398; doi:10.1107/S1600536808013329)
Supplement: Supplementary file 2 [file e-64-0m802-Isup2.hkl]

# 
# h,k,l, Fc-squared, Fo-squared, sigma(Fo-squared) and status flag 
# 
data_I
_shelx_title '  R-3c' 
_shelx_refln_list_code          4 
_shelx_F_calc_maximum     1031.61 
_exptl_crystal_F_000      5160.00 
_reflns_d_resolution_high  0.7698 
 
loop_ 
 _symmetry_equiv_pos_as_xyz 
 'x, y, z' 
 '-y, x-y, z' 
 '-x+y, -x, z' 
 'y, x, -z+1/2' 
 'x-y, -y, -z+1/2' 
 '-x, -x+y, -z+1/2' 
 'x+2/3, y+1/3, z+1/3' 
 '-y+2/3, x-y+1/3, z+1/3' 
 '-x+y+2/3, -x+1/3, z+1/3' 
 'y+2/3, x+1/3, -z+5/6' 
 'x-y+2/3, -y+1/3, -z+5/6' 
 '-x+2/3, -x+y+1/3, -z+5/6' 
 'x+1/3, y+2/3, z+2/3' 
 '-y+1/3, x-y+2/3, z+2/3' 
 '-x+y+1/3, -x+2/3, z+2/3' 
 'y+1/3, x+2/3, -z+7/6' 
 'x-y+1/3, -y+2/3, -z+7/6' 
 '-x+1/3, -x+y+2/3, -z+7/6' 
 '-x, -y, -z' 
 'y, -x+y, -z' 
 'x-y, x, -z' 
 '-y, -x, z-1/2' 
 '-x+y, y, z-1/2' 
 'x, x-y, z-1/2' 
 '-x+2/3, -y+1/3, -z+1/3' 
 'y+2/3, -x+y+1/3, -z+1/3' 
 'x-y+2/3, x+1/3, -z+1/3' 
 '-y+2/3, -x+1/3, z-1/6' 
 '-x+y+2/3, y+1/3, z-1/6' 
 'x+2/3, x-y+1/3, z-1/6' 
 '-x+1/3, -y+2/3, -z+2/3' 
 'y+1/3, -x+y+2/3, -z+2/3' 
 'x-y+1/3, x+2/3, -z+2/3' 
 '-y+1/3, -x+2/3, z+1/6' 
 '-x+y+1/3, y+2/3, z+1/6' 
 'x+1/3, x-y+2/3, z+1/6' 
 
_cell_length_a    13.0243 
_cell_length_b    13.0243 
_cell_length_c    64.4619 
_cell_angle_alpha  90.000 
_cell_angle_beta   90.000 
_cell_angle_gamma 120.000 
 
_shelx_F_squared_multiplier     1.000 
 
loop_ 
 _refln_index_h 
 _refln_index_k 
 _refln_index_l 
 _refln_F_squared_calc 
 _refln_F_squared_meas 
 _refln_F_squared_sigma 
 _refln_observed_status 
  -1   2   0  1064212.13   892109.75  10180.25 o 
   0   3   0    25297.55    32406.38    221.86 o 
  -2   4   0   857674.38   798876.56   5821.71 o 
  -1   5   0     1159.39      734.14     27.76 o 
  -3   6   0    21907.88    19919.79    195.15 o 
   0   6   0   189758.09   182041.00   1183.48 o 
  -2   7   0   172965.20   183413.86    843.18 o 
  -4   8   0   179751.70   183399.72   1271.92 o 
  -1   8   0   189451.23   187744.94    867.53 o 
  -3   9   0   190385.92   195602.92    961.50 o 
   0   9   0   116568.59   119199.18    914.58 o 
  -5  10   0   209454.31   212710.48   1479.34 o 
  -2  10   0    98614.65    97896.02    519.69 o 
  -4  11   0    77591.68    78666.98    460.95 o 
  -1  11   0    63803.72    64799.58    450.67 o 
  -6  12   0    28911.02    28838.08    296.37 o 
  -3  12   0    39623.61    38838.88    294.62 o 
   0  12   0    66835.41    67845.33    763.13 o 
  -5  13   0    16894.90    16812.84    145.12 o 
  -2  13   0    37188.71    37587.16    333.69 o 
  -7  14   0    12680.76    12847.83    177.50 o 
  -4  14   0    21694.95    20400.48    214.80 o 
  -1  14   0    14064.50    14029.43    206.52 o 
  -6  15   0    17126.50    17166.05    225.02 o 
  -3  15   0    11946.05    11404.60    184.64 o 
  -8  16   0    16887.38    17838.32    338.41 o 
  -5  16   0    12305.44    12370.78    167.56 o 
  -2   3   1    21804.48    20436.65    111.21 o 
  -1   4   1    90350.30    90394.97    454.36 o 
  -3   5   1      213.92      193.19     18.58 o 
  -5   6   1    13288.64    16507.90     92.42 o 
  -2   6   1     2947.60     2320.85     24.97 o 
  -4   7   1    49125.77    50019.88    252.77 o 
  -1   7   1     2123.01     2108.47     26.82 o 
  -6   8   1     2152.51     2620.61     34.19 o 
  -3   8   1       55.02      191.92     30.96 o 
  -8   9   1      266.97      227.54     18.18 o 
  -5   9   1     2909.72     2699.57     50.97 o 
  -2   9   1      643.42      491.61     22.30 o 
  -7  10   1        0.02       11.31     16.39 o 
  -4  10   1     6590.56     6070.89     58.55 o 
  -1  10   1      235.04      141.66     22.48 o 
  -9  11   1      106.01      205.82     25.25 o 
  -6  11   1      527.28      503.68     33.01 o 
  -3  11   1      307.34      268.00     23.19 o 
 -11  12   1       48.97      131.69     33.80 o 
  -8  12   1      345.09      410.92     28.82 o 
  -5  12   1        0.01       -9.87     22.12 o 
  -2  12   1       79.31      144.99     34.06 o 
 -10  13   1      197.49      310.80     39.48 o 
  -7  13   1     1234.08     1177.20     40.02 o 
  -4  13   1       15.54       31.80     30.50 o 
  -1  13   1       75.58      132.05     39.68 o 
 -12  14   1      308.79      377.49     48.00 o 
  -9  14   1       25.30      -12.53     33.87 o 
  -6  14   1       71.39       33.20     26.72 o 
  -3  14   1      112.08      187.35     40.27 o 
 -14  15   1        6.43       26.15     51.01 o 
 -11  15   1       73.11      139.35     42.39 o 
  -8  15   1      356.05      418.51     36.83 o 
  -5  15   1       38.62      142.74     40.35 o 
  -2  15   1       53.06       47.84     48.48 o 
 -10  16   1      163.03      129.51     43.69 o 
  -7  16   1      925.96      916.22     56.25 o 
  -4  16   1       80.71       93.94     44.55 o 
  -2   2   2     1827.96      785.86     44.69 o 
  -1   3   2     3472.89     4310.94     28.72 o 
  -3   4   2    64603.33    68765.01    330.54 o 
   0   4   2    26714.00    22752.72    199.71 o 
  -5   5   2     6220.30     6826.77     82.24 o 
  -2   5   2   107818.04   111365.91    529.71 o 
  -4   6   2    50212.86    50348.68    243.65 o 
  -1   6   2    84304.29    81940.41    386.36 o 
  -6   7   2    71386.13    73699.60    353.06 o 
  -3   7   2   106949.07   104779.77    505.58 o 
   0   7   2    10803.27    13156.39    115.66 o 
  -8   8   2      168.14      213.37     30.97 o 
  -5   8   2    84174.65    81057.47    399.53 o 
  -2   8   2    43862.83    44915.71    240.68 o 
  -7   9   2     1501.32     2033.35     33.34 o 
  -4   9   2    94330.52    96634.57    491.01 o 
  -1   9   2      723.95      669.97     22.34 o 
  -9  10   2     1673.87     1698.65     38.95 o 
  -6  10   2    19619.11    18953.29    127.42 o 
  -3  10   2     5091.90     4486.41     60.06 o 
   0  10   2     2039.73     2324.26     77.62 o 
 -11  11   2     2731.33     3666.56    121.95 o 
  -8  11   2     5336.13     5407.48     65.10 o 
  -5  11   2    19643.64    18938.23    142.11 o 
  -2  11   2      567.84      720.15     33.37 o 
 -10  12   2     3213.79     3630.09     72.32 o 
  -7  12   2      420.20      456.35     29.30 o 
  -4  12   2     1627.07     1488.14     40.51 o 
  -1  12   2     7711.63     7479.06    105.03 o 
 -12  13   2    11049.36    10932.30    176.76 o 
  -9  13   2     4429.49     4648.42     81.64 o 
  -6  13   2     2235.19     2325.70     51.51 o 
  -3  13   2     7422.38     7184.30    111.70 o 
   0  13   2    10150.61    10717.77    301.10 o 
 -14  14   2     5554.56     6136.94    189.38 o 
 -11  14   2     5129.83     4949.41     97.49 o 
  -8  14   2     4320.91     4677.85     72.51 o 
  -5  14   2     1518.55     1586.47     65.37 o 
  -2  14   2     6140.06     6795.06    115.11 o 
 -13  15   2     2087.23     2225.18     88.05 o 
 -10  15   2     4092.49     4216.89     92.04 o 
  -7  15   2     4454.72     4629.04     79.22 o 
  -4  15   2     6452.10     7076.47    119.31 o 
  -1  15   2     2663.49     2796.92     99.21 o 
 -12  16   2     3334.92     3515.76    107.26 o 
  -9  16   2     3040.81     3282.14     85.80 o 
  -6  16   2     3321.15     3555.22     90.00 o 
  -1   2   3     1378.22     1503.90     20.04 o 
  -2   4   3    40625.85    44794.60    226.07 o 
  -4   5   3     4506.93     5457.90     47.18 o 
  -1   5   3      314.29      368.49     13.32 o 
  -3   6   3     2820.21     2748.15     27.86 o 
  -5   7   3       39.39       58.22     10.54 o 
  -2   7   3     2863.15     2962.53     33.30 o 
  -7   8   3     8696.40     8039.48     64.01 o 
  -4   8   3        8.42       44.94     17.66 o 
  -1   8   3      357.11      326.45     17.67 o 
  -6   9   3      773.59      907.95     25.88 o 
  -3   9   3    17864.07    18833.45    120.07 o 
  -8  10   3     1127.57     1555.87     34.55 o 
  -5  10   3      282.82      320.31     22.38 o 
  -2  10   3      799.96      931.06     28.38 o 
 -10  11   3     2791.78     3052.82     62.23 o 
  -7  11   3      567.00      739.10     30.87 o 
  -4  11   3      455.02      649.03     28.27 o 
  -1  11   3       12.84       56.35     26.88 o 
  -9  12   3       18.34       10.06     27.33 o 
  -6  12   3      279.79      379.03     28.21 o 
  -3  12   3        2.68       26.23     29.30 o 
 -11  13   3     2396.12     2105.33     66.63 o 
  -8  13   3       13.24      -19.34     24.56 o 
  -5  13   3       22.07      -13.14     24.61 o 
  -2  13   3      778.65      696.32     48.56 o 
 -13  14   3       97.95      130.98     48.91 o 
 -10  14   3     1848.14     1608.88     61.26 o 
  -7  14   3     2122.03     2043.68     51.65 o 
  -4  14   3       23.13       31.66     36.19 o 
  -1  14   3      181.99      323.68     54.07 o 
 -12  15   3      379.27      410.81     52.51 o 
  -9  15   3      222.40      247.66     42.55 o 
  -6  15   3        9.34       49.30     38.60 o 
  -3  15   3      647.28      555.16     49.67 o 
 -11  16   3      708.50      775.70     56.08 o 
  -8  16   3      450.88      436.01     45.36 o 
  -5  16   3       18.99       33.07     43.36 o 
   0   2   4    18742.29    21212.21    241.37 o 
  -2   3   4    51260.79    59178.38    283.53 o 
  -4   4   4    11969.73    16710.67    174.98 o 
  -1   4   4    42824.27    41234.20    203.83 o 
  -3   5   4   212993.89   223603.03   1046.94 o 
   0   5   4    12338.30    14616.39    117.34 o 
  -5   6   4      904.79      562.91     22.26 o 
  -2   6   4     4350.99     2741.49     28.29 o 
  -7   7   4    28129.84    30271.27    233.56 o 
  -4   7   4    26822.62    27652.27    149.43 o 
  -1   7   4     1199.43      847.62     18.12 o 
  -6   8   4     6967.32     6052.22     52.46 o 
  -3   8   4    56254.58    55759.32    283.32 o 
   0   8   4     7198.68     7255.16     80.30 o 
  -8   9   4      195.66      150.23     25.14 o 
  -5   9   4    79754.64    81870.09    420.57 o 
  -2   9   4     5325.96     6001.65     55.65 o 
 -10  10   4       45.76      112.64     41.43 o 
  -7  10   4    16499.46    15771.63    112.59 o 
  -4  10   4    21621.67    21308.97    140.00 o 
  -1  10   4      299.36      350.21     25.94 o 
  -9  11   4     1718.25     1990.91     49.59 o 
  -6  11   4     3387.76     3741.86     51.68 o 
  -3  11   4     3832.82     3771.03     52.75 o 
   0  11   4       25.86       62.87     40.06 o 
 -11  12   4     2376.07     2062.83     67.22 o 
  -8  12   4     2256.48     2228.58     47.86 o 
  -5  12   4     7615.30     6984.15     81.40 o 
  -2  12   4     3191.14     3470.85     66.81 o 
 -13  13   4     1787.94     2128.01    209.92 o 
 -10  13   4     3811.25     3527.45     78.65 o 
  -7  13   4     3063.68     2777.63     54.96 o 
  -4  13   4      402.41      492.18     39.52 o 
  -1  13   4     4252.91     4152.14     95.36 o 
 -12  14   4     2350.06     2676.99     92.05 o 
  -9  14   4     5739.20     5634.23     97.20 o 
  -6  14   4     1892.56     1444.09     49.82 o 
  -3  14   4     4419.97     4100.31     89.01 o 
   0  14   4     3364.23     3528.01    147.35 o 
 -14  15   4     2726.94     2975.92    113.30 o 
 -11  15   4      539.48      746.38     52.00 o 
  -8  15   4     2657.09     2497.20     64.11 o 
  -5  15   4     3827.43     3606.76     85.56 o 
  -2  15   4      882.07     1124.29     70.89 o 
 -10  16   4      929.93      833.09     56.08 o 
  -7  16   4     3248.57     3069.84     88.97 o 
  -4  16   4      936.10     1106.22     66.12 o 
  -1   3   5     1014.76     1383.18     27.59 o 
  -3   4   5   255411.55   262362.13   1225.82 o 
  -2   5   5    15141.48    16316.73     93.74 o 
  -4   6   5     1971.44     1919.77     23.89 o 
  -1   6   5     7833.45     7003.26     48.66 o 
  -6   7   5     6606.81     7161.22     71.62 o 
  -3   7   5    19616.05    17793.16    103.77 o 
  -5   8   5     3344.82     2796.76     33.37 o 
  -2   8   5    31013.30    28466.47    157.77 o 
  -7   9   5     2223.79     2052.75     33.13 o 
  -4   9   5     8403.22     8372.58     70.27 o 
  -1   9   5     1213.07     1299.28     29.26 o 
  -9  10   5      982.81      886.51     32.42 o 
  -6  10   5      927.95     1110.47     39.60 o 
  -3  10   5     7783.64     7639.01     69.80 o 
  -8  11   5     1833.31     1330.10     36.15 o 
  -5  11   5     1108.20     1376.63     34.05 o 
  -2  11   5      205.61      229.73     27.19 o 
 -10  12   5     1668.55     1957.11     52.93 o 
  -7  12   5     2973.39     2814.83     50.27 o 
  -4  12   5      109.63      183.74     39.53 o 
  -1  12   5      308.62      276.21     36.13 o 
 -12  13   5      861.92      968.52     57.30 o 
  -9  13   5     2894.68     2972.74     67.50 o 
  -6  13   5     6255.35     6427.13     80.93 o 
  -3  13   5        7.93        1.22     33.26 o 
 -11  14   5      855.17     1042.68     54.41 o 
  -8  14   5     1050.14     1179.67     47.15 o 
  -5  14   5      113.20       69.17     34.34 o 
  -2  14   5       97.31      -15.04     38.83 o 
 -13  15   5      673.34      647.82     57.50 o 
 -10  15   5      236.38       85.53     39.73 o 
  -7  15   5        0.42      -42.16     28.11 o 
  -4  15   5       20.96      -20.02     38.52 o 
  -1  15   5        2.58      -20.97     48.88 o 
 -12  16   5       49.04       68.59     48.08 o 
  -9  16   5      437.84      406.65     52.04 o 
  -6  16   5      801.80      653.96     53.46 o 
  -1   2   6    11790.72    13419.02     77.14 o 
  -3   3   6    81041.02    89938.32    586.51 o 
   0   3   6   192559.78   198538.56   1317.18 o 
  -2   4   6   125182.40   118168.62    559.10 o 
  -4   5   6    19593.05    19150.75    103.85 o 
  -1   5   6       12.57      -14.86     11.35 o 
  -6   6   6    34874.99    37394.57    266.32 o 
  -3   6   6       34.07       42.76     13.27 o 
   0   6   6    12607.39    12987.82    110.04 o 
  -5   7   6     2701.78     1870.67     25.53 o 
  -2   7   6    38375.96    37918.77    198.01 o 
  -7   8   6      517.21      493.85     23.43 o 
  -4   8   6     6318.87     5502.08     47.10 o 
  -1   8   6    24402.64    25844.77    146.66 o 
  -9   9   6      442.23      854.23     43.96 o 
  -6   9   6      626.28      705.65     30.82 o 
  -3   9   6       38.92       20.00     16.64 o 
   0   9   6    44479.87    46503.72    424.97 o 
  -8  10   6     6520.26     6688.23     69.45 o 
  -5  10   6      359.60      365.50     22.23 o 
  -2  10   6    14651.91    13422.83    100.96 o 
 -10  11   6     9592.80     9319.27    107.40 o 
  -7  11   6     1182.90      918.99     32.03 o 
  -4  11   6      106.40      231.89     22.49 o 
  -1  11   6     1944.35     1918.53     48.56 o 
 -12  12   6     2047.54     2068.04     93.83 o 
  -9  12   6     7399.53     7209.05     88.20 o 
  -6  12   6      206.36      327.56     27.15 o 
  -3  12   6      491.16      476.65     34.29 o 
   0  12   6      574.39      561.87     63.52 o 
 -11  13   6     2228.27     2127.39     80.82 o 
  -8  13   6      347.15      387.09     34.33 o 
  -5  13   6     2218.55     1925.21     53.31 o 
  -2  13   6     2268.95     2116.11     65.48 o 
 -13  14   6      213.53      106.83     48.71 o 
 -10  14   6       32.32      -45.19     34.49 o 
  -7  14   6      217.66      373.92     32.56 o 
  -4  14   6        6.42      -50.76     33.84 o 
  -1  14   6        1.63       -0.07     45.28 o 
 -12  15   6      132.89      222.20     47.49 o 
  -9  15   6        0.23      -36.37     33.00 o 
  -6  15   6     1243.69     1364.59     60.00 o 
  -3  15   6       88.63       94.38     44.39 o 
 -11  16   6       56.43        7.74     41.27 o 
  -8  16   6     1234.28     1376.94     62.84 o 
  -5  16   6        1.46       19.70     41.08 o 
  -2   3   7     6009.79     5735.97     40.50 o 
  -1   4   7    65034.71    69564.73    334.89 o 
  -3   5   7   138341.00   140955.61    666.59 o 
  -5   6   7    13320.42    13883.60     80.29 o 
  -2   6   7    31603.95    31819.15    166.38 o 
  -4   7   7    11267.05     9491.18     64.35 o 
  -1   7   7    15418.38    14622.84     86.96 o 
  -6   8   7    14404.77    15063.95     94.57 o 
  -3   8   7     3598.99     4528.29     44.60 o 
  -8   9   7     4485.52     4066.84     50.90 o 
  -5   9   7    13302.17    12710.48     89.11 o 
  -2   9   7     1801.81     2396.96     36.75 o 
  -7  10   7     2450.92     2227.10     41.91 o 
  -4  10   7        1.40      -26.16     17.44 o 
  -1  10   7     2332.33     2362.81     46.72 o 
  -9  11   7      111.84       15.00     22.02 o 
  -6  11   7      845.04     1004.65     30.53 o 
  -3  11   7     1884.02     2126.87     43.21 o 
 -11  12   7      711.28      669.59     44.30 o 
  -8  12   7      535.35      451.27     31.12 o 
  -5  12   7     1538.09     1806.95     40.18 o 
  -2  12   7        1.45      -20.31     28.00 o 
 -10  13   7      836.22      537.28     40.51 o 
  -7  13   7      101.55       76.62     27.61 o 
  -4  13   7     1972.10     1990.22     58.78 o 
  -1  13   7        0.03      -34.79     36.91 o 
 -12  14   7        2.51       11.37     39.75 o 
  -9  14   7     1558.76     1231.92     50.62 o 
  -6  14   7       49.05      -34.82     27.45 o 
  -3  14   7        0.27      -52.24     34.83 o 
 -14  15   7        0.32      -66.93     57.54 o 
 -11  15   7      525.35      715.47     51.73 o 
  -8  15   7      361.01      316.45     40.23 o 
  -5  15   7      485.52      452.82     45.92 o 
  -2  15   7      661.55      891.56     62.30 o 
 -10  16   7      632.60      731.85     54.05 o 
  -7  16   7      584.62      616.14     56.19 o 
  -4  16   7      524.32      641.48     57.73 o 
   0   1   8    44495.39    45033.65    363.86 o 
  -2   2   8     6586.23     4404.71     66.97 o 
  -1   3   8    83720.99    88609.01    448.59 o 
  -3   4   8     1635.45     2279.70     22.81 o 
   0   4   8   189022.27   198837.70   1610.30 o 
  -5   5   8   104516.71   118307.26    820.41 o 
  -2   5   8    47183.04    46491.98    231.29 o 
  -4   6   8     9676.75    10888.49     70.70 o 
  -1   6   8    57101.18    59143.45    284.79 o 
  -6   7   8      614.81      656.43     16.49 o 
  -3   7   8    18917.57    17876.52    104.37 o 
   0   7   8     2464.35     3461.91     52.29 o 
  -8   8   8    22597.43    24659.40    209.34 o 
  -5   8   8    19604.05    18956.94    112.48 o 
  -2   8   8    24834.59    24548.41    139.58 o 
  -7   9   8    35641.60    35694.13    217.52 o 
  -4   9   8      154.38       24.52     15.30 o 
  -1   9   8      487.87      783.64     27.08 o 
  -9  10   8    26162.87    27649.86    189.36 o 
  -6  10   8     1261.31     1149.50     31.33 o 
  -3  10   8     4299.60     4629.52     55.22 o 
   0  10   8     2990.01     2789.89     73.26 o 
 -11  11   8     1052.76      958.43     80.59 o 
  -8  11   8     2934.60     3185.62     53.69 o 
  -5  11   8       16.20       11.82     18.97 o 
  -2  11   8       17.82       28.24     25.72 o 
 -10  12   8      381.19      391.31     36.20 o 
  -7  12   8      107.56      216.04     24.83 o 
  -4  12   8     6120.72     6638.25     79.94 o 
  -1  12   8     3909.26     4081.25     83.21 o 
 -12  13   8      667.98      728.51     52.92 o 
  -9  13   8        8.75      -39.43     26.29 o 
  -6  13   8       55.10       -1.03     24.39 o 
  -3  13   8     5504.08     6250.14    103.98 o 
   0  13   8       19.44       52.87     53.71 o 
 -14  14   8      119.82      -27.80     64.48 o 
 -11  14   8      809.46      758.62     54.95 o 
  -8  14   8       69.33      -23.91     29.06 o 
  -5  14   8     6405.02     7150.19    106.45 o 
  -2  14   8     1002.71      889.18     57.07 o 
 -13  15   8      284.32      143.11     50.74 o 
 -10  15   8     1680.58     1563.28     63.35 o 
  -7  15   8      332.33      498.09     43.23 o 
  -4  15   8      389.64      459.72     46.90 o 
  -1  15   8      169.18      104.86     52.57 o 
 -12  16   8      999.64      884.94     63.85 o 
  -9  16   8      850.34      728.63     52.89 o 
  -6  16   8      510.90      562.21     59.03 o 
  -1   2   9      231.19      -17.15     11.44 o 
  -2   4   9    49929.50    54015.82    271.65 o 
  -4   5   9     7333.27     7438.10     50.38 o 
  -1   5   9      209.97      158.95     10.18 o 
  -3   6   9     1115.72     1153.58     29.02 o 
  -5   7   9      964.83     1134.21     21.82 o 
  -2   7   9       68.89       78.34     11.73 o 
  -7   8   9     1755.90     1829.59     28.55 o 
  -4   8   9      175.66      203.91     14.03 o 
  -1   8   9      999.63      924.81     21.77 o 
  -6   9   9      116.74      171.33     16.17 o 
  -3   9   9     2323.27     2640.38     37.93 o 
  -8  10   9      939.44     1050.69     33.29 o 
  -5  10   9      225.35      404.06     22.60 o 
  -2  10   9     1250.08      907.87     32.87 o 
 -10  11   9      573.07      449.89     31.58 o 
  -7  11   9      240.75      311.06     23.20 o 
  -4  11   9     3097.25     2681.10     45.12 o 
  -1  11   9      735.99      686.61     35.02 o 
  -9  12   9        3.55      -34.84     24.94 o 
  -6  12   9        5.57       40.66     21.05 o 
  -3  12   9      571.17      632.74     34.88 o 
 -11  13   9       48.40       64.30     36.76 o 
  -8  13   9        7.68      -26.22     27.66 o 
  -5  13   9      540.62      608.98     37.82 o 
  -2  13   9       29.39       -3.91     34.53 o 
 -13  14   9       74.31       26.56     43.52 o 
 -10  14   9      321.25      216.64     37.00 o 
  -7  14   9       87.86      -15.57     29.29 o 
  -4  14   9      383.16      317.13     39.41 o 
  -1  14   9        1.34      -50.63     41.19 o 
 -12  15   9       56.53      -46.89     42.43 o 
  -9  15   9       37.56       -3.23     31.14 o 
  -6  15   9      822.23      788.81     48.05 o 
  -3  15   9      155.51       64.38     44.36 o 
 -11  16   9        3.98      -62.73     41.82 o 
  -8  16   9      403.05      389.19     48.24 o 
  -5  16   9       17.58       21.63     42.02 o 
  -1   1  10   159480.55   158637.55   1157.78 o 
   0   2  10   495162.16   510141.22   3474.71 o 
  -2   3  10    36973.39    35347.02    200.82 o 
  -4   4  10     3713.77     3689.58    108.17 o 
  -1   4  10   210093.48   216505.73   1077.44 o 
  -3   5  10    27177.34    29326.79    156.36 o 
   0   5  10    15804.38    17616.99    136.04 o 
  -5   6  10     9506.07     8309.14     54.69 o 
  -2   6  10    51048.07    58847.24    291.61 o 
  -7   7  10     4464.29     4125.38     54.03 o 
  -4   7  10    13402.63    13441.36     83.45 o 
  -1   7  10     3722.44     3958.37     36.21 o 
  -6   8  10    66323.04    68687.00    344.13 o 
  -3   8  10    24807.16    26173.11    146.56 o 
   0   8  10     4839.54     4656.98     80.29 o 
  -8   9  10    83129.52    84647.40    486.35 o 
  -5   9  10     7057.63     7150.85     85.15 o 
  -2   9  10    11699.29    11247.72     83.07 o 
 -10  10  10    13680.64    14941.29    280.46 o 
  -7  10  10    43174.81    43375.44    260.61 o 
  -4  10  10     7042.76     7362.70     73.59 o 
  -1  10  10     6582.70     7063.31     79.34 o 
  -9  11  10     3870.65     3969.88     66.41 o 
  -6  11  10     8895.08     8866.49     82.52 o 
  -3  11  10     9673.84    10230.89    100.52 o 
   0  11  10    23216.39    22308.27    276.36 o 
 -11  12  10     1634.09     1859.27     65.98 o 
  -8  12  10      612.66      557.51     30.86 o 
  -5  12  10     8151.97     8448.72     83.56 o 
  -2  12  10     9645.16     9293.44    116.33 o 
 -13  13  10     2207.55     2183.69    101.57 o 
 -10  13  10      344.76      487.26     37.19 o 
  -7  13  10      562.16      527.02     33.90 o 
  -4  13  10    26231.36    25077.16    221.83 o 
  -1  13  10      740.61      929.71     55.99 o 
 -12  14  10     1142.66     1047.10     60.98 o 
  -9  14  10      960.34      868.66     43.80 o 
  -6  14  10     4869.78     4360.65     78.32 o 
  -3  14  10     1986.54     2116.56     74.05 o 
   0  14  10      758.74      796.84     91.68 o 
 -14  15  10      722.30      851.43     65.34 o 
 -11  15  10     3504.52     3581.37     98.45 o 
  -8  15  10     1623.89     1782.58     60.39 o 
  -5  15  10     3145.87     3083.66     76.20 o 
  -2  15  10     3568.63     3151.26     93.50 o 
 -10  16  10     1783.61     1975.41     76.74 o 
  -7  16  10      880.78      864.51     67.24 o 
  -4  16  10     1041.74      864.03     63.10 o 
  -1   3  11    15120.75    14154.66     85.01 o 
  -3   4  11    71784.01    70436.12    362.52 o 
  -2   5  11    51429.94    48715.11    241.91 o 
  -4   6  11    15698.10    13964.11     83.60 o 
  -1   6  11      120.89       81.87      9.43 o 
  -6   7  11    11988.83    11616.66     74.81 o 
  -3   7  11    98898.42   100333.34    486.17 o 
  -5   8  11     7251.68     6647.60     57.03 o 
  -2   8  11     8855.81     8388.45     65.59 o 
  -7   9  11      152.53      157.96     16.81 o 
  -4   9  11     3428.84     3755.62     46.00 o 
  -1   9  11     1005.09     1123.32     30.18 o 
  -9  10  11     4517.35     4505.53     62.46 o 
  -6  10  11    11533.16    11269.54     92.88 o 
  -3  10  11     5502.51     4744.02     56.14 o 
  -8  11  11      189.04      222.50     25.19 o 
  -5  11  11      288.37      446.78     30.07 o 
  -2  11  11     1887.06     1704.25     43.03 o 
 -10  12  11      480.96      624.48     38.41 o 
  -7  12  11     2999.45     2825.30     50.05 o 
  -4  12  11     1034.15      945.06     36.43 o 
  -1  12  11      453.34      342.23     37.70 o 
 -12  13  11       86.58      114.42     40.96 o 
  -9  13  11       21.16       12.56     27.31 o 
  -6  13  11      458.27      400.52     32.65 o 
  -3  13  11      348.84      338.37     35.82 o 
 -11  14  11      289.67      260.64     45.71 o 
  -8  14  11      387.72      280.51     35.25 o 
  -5  14  11       44.42      -27.89     30.37 o 
  -2  14  11      187.54      114.65     43.44 o 
 -13  15  11      544.39      481.24     56.77 o 
 -10  15  11       50.96       13.78     34.96 o 
  -7  15  11       12.35        8.21     34.94 o 
  -4  15  11       85.68       25.30     42.49 o 
  -1  15  11       57.10      -25.82     48.61 o 
 -12  16  11      306.74      263.68     58.92 o 
  -9  16  11      676.87      459.77     45.91 o 
  -6  16  11      742.10      622.08     55.27 o 
   0   0  12    17076.58    16903.27    504.80 o 
  -1   2  12   253310.73   265397.34   1279.09 o 
  -3   3  12   178579.44   179879.14   1341.58 o 
   0   3  12     5106.34     5392.05     55.58 o 
  -2   4  12    44000.01    41593.54    247.31 o 
  -4   5  12   106167.03   107530.48    498.93 o 
  -1   5  12    68988.05    75900.22    357.29 o 
  -6   6  12    26221.25    24629.47    185.34 o 
  -3   6  12     8743.91     8076.88     55.24 o 
   0   6  12     6644.73     6282.51     68.10 o 
  -5   7  12    13176.67    13433.54     84.08 o 
  -2   7  12       14.57      119.06     24.29 o 
  -7   8  12    26545.29    25727.57    156.17 o 
  -4   8  12    71526.05    67572.91    349.55 o 
  -1   8  12    22079.74    24537.93    146.21 o 
  -9   9  12     8910.06    10000.07    122.02 o 
  -6   9  12    15742.54    14913.57    104.88 o 
  -3   9  12    19617.30    20282.58    132.12 o 
   0   9  12    41708.88    46316.01    412.73 o 
  -8  10  12     5760.41     5802.55     70.75 o 
  -5  10  12    14249.83    14136.33    108.37 o 
  -2  10  12    59145.68    57735.74    365.17 o 
 -10  11  12    12226.28    11250.89    122.33 o 
  -7  11  12     5986.92     6686.26     73.61 o 
  -4  11  12     4725.78     4811.48     66.51 o 
  -1  11  12     8988.80     9226.26    102.49 o 
 -12  12  12       19.78       26.37     47.55 o 
  -9  12  12    14879.90    15032.43    133.60 o 
  -6  12  12     8873.12     8437.60     83.61 o 
  -3  12  12     6338.63     6154.18     78.87 o 
   0  12  12     1561.17     1489.36    104.12 o 
 -11  13  12     2602.97     2756.46     69.87 o 
  -8  13  12     6835.04     6924.36     89.79 o 
  -5  13  12       20.64       12.79     27.51 o 
  -2  13  12     3279.21     3280.41     74.73 o 
 -13  14  12     6394.02     6216.73    115.98 o 
 -10  14  12     2538.86     2733.19     70.66 o 
  -7  14  12     4916.58     4791.23     81.31 o 
  -4  14  12      980.95      783.08     46.48 o 
  -1  14  12     3999.64     3792.07     97.72 o 
 -12  15  12     2891.73     2744.78    110.43 o 
  -9  15  12     1771.05     1804.82     61.42 o 
  -6  15  12     1425.07     1413.81     56.62 o 
  -3  15  12      775.08      600.38     55.46 o 
 -11  16  12      648.64      650.19     71.42 o 
  -8  16  12     6186.36     6166.33    114.64 o 
  -5  16  12     2963.37     2927.44     96.86 o 
  -2   3  13      547.69      173.82      9.16 o 
  -1   4  13   112487.77   115560.19    548.37 o 
  -3   5  13      513.87      170.13     11.73 o 
  -5   6  13     4681.04     4541.13     36.92 o 
  -2   6  13     7274.74     5629.28     43.78 o 
  -4   7  13     5494.96     4418.61     40.73 o 
  -1   7  13      608.02      677.42     18.11 o 
  -6   8  13     9817.59     9675.12     72.50 o 
  -3   8  13     2022.90     1902.40     29.67 o 
  -8   9  13    11598.44    10945.68     94.90 o 
  -5   9  13      484.63      412.75     19.99 o 
  -2   9  13     8584.82     8329.31     74.70 o 
  -7  10  13      796.13      612.22     26.75 o 
  -4  10  13     1003.05     1229.15     31.11 o 
  -1  10  13       49.03       52.51     23.71 o 
  -9  11  13      610.49      633.20     31.78 o 
  -6  11  13      673.54      709.59     31.80 o 
  -3  11  13     1480.66     1595.47     41.73 o 
 -11  12  13      423.44      351.50     39.43 o 
  -8  12  13      551.70      468.30     30.77 o 
  -5  12  13    12098.62    11135.15    103.74 o 
  -2  12  13     1651.79     1616.75     48.21 o 
 -10  13  13      776.31      576.59     41.88 o 
  -7  13  13     9906.09     9590.64    102.40 o 
  -4  13  13      757.90      748.93     46.31 o 
  -1  13  13      305.98      233.59     41.16 o 
 -12  14  13      294.22      232.50     43.87 o 
  -9  14  13      857.94      928.77     44.68 o 
  -6  14  13     2198.39     1998.48     61.04 o 
  -3  14  13      285.29      356.10     44.18 o 
 -11  15  13      116.84       14.72     50.04 o 
  -8  15  13      104.21       62.99     35.85 o 
  -5  15  13       33.41        1.55     36.70 o 
  -2  15  13       58.90       83.94     46.26 o 
 -10  16  13       43.63       14.65     45.98 o 
  -7  16  13       17.33      -20.78     42.90 o 
  -4  16  13      487.67      570.38     57.91 o 
   0   1  14     2090.86     1315.03     23.03 o 
  -2   2  14      386.42      189.07     15.33 o 
  -1   3  14    13505.47    14399.51    127.03 o 
  -3   4  14     9319.04    13179.68     75.54 o 
   0   4  14    37372.44    38460.30    266.14 o 
  -5   5  14      961.80      692.88     22.97 o 
  -2   5  14   124156.13   138090.80    675.30 o 
  -4   6  14     5399.81     6991.39     54.81 o 
  -1   6  14     1712.98     1774.03     42.90 o 
  -6   7  14     1981.39     2108.65     28.41 o 
  -3   7  14     3911.23     3624.91     35.58 o 
   0   7  14    56010.15    59808.25    442.26 o 
  -8   8  14     1710.26     2330.18     56.63 o 
  -5   8  14     9508.34     8842.85     70.64 o 
  -2   8  14     7830.67     7395.44     60.79 o 
  -7   9  14     4664.08     5221.02     56.99 o 
  -4   9  14    12738.67    12942.11     98.21 o 
  -1   9  14      377.08      234.52     22.12 o 
  -9  10  14     1176.33     1049.85     35.16 o 
  -6  10  14     6042.25     6034.02     64.01 o 
  -3  10  14      676.44      611.18     31.43 o 
   0  10  14     3362.37     2900.60     83.91 o 
 -11  11  14     3458.39     4034.98    138.52 o 
  -8  11  14     1933.50     1815.51     43.69 o 
  -5  11  14      135.71      124.86     21.32 o 
  -2  11  14     9709.48    10143.03    103.75 o 
 -10  12  14     4731.47     4835.09     79.46 o 
  -7  12  14     9938.60     9753.59     95.69 o 
  -4  12  14       41.82       87.06     25.21 o 
  -1  12  14       34.81      -19.08     29.52 o 
 -12  13  14       41.78       16.79     37.33 o 
  -9  13  14     6448.65     6854.93     90.96 o 
  -6  13  14      514.16      664.86     38.66 o 
  -3  13  14      239.26      196.50     34.23 o 
   0  13  14     7952.90     7736.90    173.81 o 
 -14  14  14     1441.49     1262.56     91.41 o 
 -11  14  14     1523.16     1256.18     54.72 o 
  -8  14  14     1512.52     1453.30     54.72 o 
  -5  14  14      248.84      273.71     36.02 o 
  -2  14  14     1204.45     1329.29     64.71 o 
 -13  15  14     2598.70     2235.02     84.18 o 
 -10  15  14      109.66       60.33     39.72 o 
  -7  15  14     2308.44     2411.73     73.48 o 
  -4  15  14     1760.00     1804.92     72.86 o 
 -12  16  14       26.39       25.37     47.54 o 
  -9  16  14     1222.21     1066.44     59.16 o 
  -6  16  14      519.77      578.40     51.51 o 
  -1   2  15        5.48      -11.42      7.61 o 
  -2   4  15     1865.68     1959.48     35.78 o 
  -4   5  15     1330.23     1609.54     28.71 o 
  -1   5  15     5086.84     4713.24     38.00 o 
  -3   6  15     2630.30     3503.03     34.94 o 
  -5   7  15     4777.19     4931.49     44.18 o 
  -2   7  15       72.00      152.25     14.74 o 
  -7   8  15       93.89       74.68     17.94 o 
  -4   8  15     1683.28     1796.66     31.11 o 
  -1   8  15      268.30      506.37     23.80 o 
  -6   9  15     4503.73     4194.90     50.06 o 
  -3   9  15      231.38      178.27     19.97 o 
  -8  10  15     2188.48     2655.62     49.41 o 
  -5  10  15     3382.52     4101.95     52.80 o 
  -2  10  15     2373.80     2472.01     49.40 o 
 -10  11  15     2560.80     2726.60     61.88 o 
  -7  11  15       57.59       96.57     22.66 o 
  -4  11  15      534.36      441.32     26.94 o 
  -1  11  15      347.72      388.59     35.12 o 
  -9  12  15     1001.94     1012.59     38.88 o 
  -6  12  15      532.85      661.47     31.92 o 
  -3  12  15       53.67      135.80     28.46 o 
 -11  13  15     1205.70     1291.01     53.14 o 
  -8  13  15      638.76      897.64     41.98 o 
  -5  13  15      800.39      836.07     37.87 o 
  -2  13  15      446.59      683.08     46.00 o 
 -13  14  15      469.68      338.04     48.53 o 
 -10  14  15      185.01      295.52     43.52 o 
  -7  14  15     3712.06     4100.54     82.31 o 
  -4  14  15     1020.10     1319.96     58.35 o 
  -1  14  15      110.04      172.13     46.45 o 
 -12  15  15        3.83       95.76     47.82 o 
  -9  15  15       44.93       59.75     39.19 o 
  -6  15  15       70.19      109.32     38.35 o 
  -3  15  15        3.94       32.10     44.76 o 
 -11  16  15      299.57      222.82     56.22 o 
  -8  16  15      221.84      249.64     46.49 o 
  -5  16  15        5.82      132.23     53.04 o 
  -1   1  16   185784.89   200112.09   1285.79 o 
   0   2  16    34221.63    30823.53    267.80 o 
  -2   3  16   100071.27   102786.37    537.80 o 
  -4   4  16   136391.66   130902.15   1064.39 o 
  -1   4  16   215722.16   221479.66   1036.96 o 
  -3   5  16    50008.27    49731.39    266.01 o 
   0   5  16    71982.08    72546.27    513.40 o 
  -5   6  16   122797.95   116584.94    560.45 o 
  -2   6  16   111840.08   106596.32    530.09 o 
  -7   7  16    46035.02    48740.74    397.82 o 
  -4   7  16    45293.88    42000.23    217.84 o 
  -1   7  16    76339.34    76453.89    391.35 o 
  -6   8  16   116490.87   115623.00    621.41 o 
  -3   8  16    12437.42    11535.45     88.75 o 
   0   8  16    34813.37    35404.97    307.66 o 
  -8   9  16    25513.02    25146.94    174.11 o 
  -5   9  16    41274.86    41196.97    236.99 o 
  -2   9  16     8050.55     9265.91     84.52 o 
 -10  10  16    27593.94    27959.76    323.31 o 
  -7  10  16    14150.48    13528.03    111.26 o 
  -4  10  16    28165.83    27442.23    179.38 o 
  -1  10  16    33715.04    33952.45    236.47 o 
  -9  11  16    24212.29    25277.35    191.05 o 
  -6  11  16    37494.86    37115.12    233.30 o 
  -3  11  16    35463.78    34504.72    289.45 o 
   0  11  16    17031.55    18481.59    245.07 o 
 -11  12  16     3712.35     3391.08     69.63 o 
  -8  12  16    31413.16    32065.52    231.61 o 
  -5  12  16     7777.27     7858.71     84.71 o 
  -2  12  16    18168.71    18617.22    181.15 o 
 -13  13  16     7775.84     8348.50    186.45 o 
 -10  13  16     7426.63     7269.41    113.53 o 
  -7  13  16    30534.27    31098.06    240.24 o 
  -4  13  16     9312.65     9473.09    104.63 o 
  -1  13  16    15037.32    14906.37    166.82 o 
 -12  14  16     8023.41     8226.64    186.16 o 
  -9  14  16     4996.37     5343.95     89.00 o 
  -6  14  16     8100.82     8337.51    122.27 o 
  -3  14  16     6997.96     7138.75    110.78 o 
   0  14  16     4505.17     4663.52    160.58 o 
 -11  15  16     8447.66     9192.63    140.58 o 
  -8  15  16     6197.72     6202.59    102.87 o 
  -5  15  16     9284.41     9064.40    145.95 o 
  -2  15  16     1722.74     1656.67     74.19 o 
 -10  16  16     3636.58     4004.64    103.29 o 
  -7  16  16     4223.25     4465.89     99.56 o 
  -1   3  17    43258.25    45946.19    249.96 o 
  -3   4  17    50663.41    49666.53    253.33 o 
  -2   5  17   100111.73    96378.68    512.39 o 
  -4   6  17    36099.77    35387.14    191.61 o 
  -1   6  17     2005.75     1604.73     24.27 o 
  -6   7  17     2134.52     2233.11     31.56 o 
  -3   7  17    15355.25    13097.48     86.69 o 
  -5   8  17     2224.22     2032.70     35.33 o 
  -2   8  17     9885.25     9117.69     78.16 o 
  -7   9  17      134.41      156.07     20.46 o 
  -4   9  17     1671.89     1255.53     29.65 o 
  -1   9  17     4230.09     4156.58     55.45 o 
  -9  10  17      135.69      204.44     27.98 o 
  -6  10  17        0.66       -7.20     17.88 o 
  -3  10  17     3273.17     3218.32     54.51 o 
  -8  11  17       31.90       68.41     24.19 o 
  -5  11  17     3266.83     3518.29     59.13 o 
  -2  11  17        0.70      108.94     26.36 o 
 -10  12  17      471.70      383.99     35.91 o 
  -7  12  17     4220.30     4513.02     76.28 o 
  -4  12  17      227.37      258.92     28.73 o 
  -1  12  17      311.45      296.05     35.42 o 
 -12  13  17       93.13      150.44     37.54 o 
  -9  13  17     2009.82     1998.90     51.58 o 
  -6  13  17      490.99      670.43     37.26 o 
  -3  13  17       36.14       44.42     31.63 o 
 -11  14  17      265.92      431.83     44.07 o 
  -8  14  17      885.21     1111.86     48.83 o 
  -5  14  17      900.76      675.90     45.00 o 
  -2  14  17      584.22      824.28     53.40 o 
 -13  15  17      428.25      719.95     69.17 o 
 -10  15  17      467.23      621.48     55.92 o 
  -7  15  17        2.75       44.38     40.02 o 
  -4  15  17       60.16      198.38     44.76 o 
  -9  16  17       22.65      -27.43     41.13 o 
  -6  16  17      169.59      216.43     49.60 o 
   0   0  18   694861.31   652742.81   7269.77 o 
  -1   2  18    36810.96    37042.36    197.85 o 
  -3   3  18    75513.72    80749.31    569.04 o 
   0   3  18   374494.31   377222.03   2563.39 o 
  -2   4  18   286487.69   292945.97   1410.70 o 
  -4   5  18   151380.11   150947.31    716.70 o 
  -1   5  18   290432.31   293791.84   1373.63 o 
  -6   6  18   107439.55   102459.19    682.21 o 
  -3   6  18   111885.99   109257.82    562.57 o 
   0   6  18   214839.84   210610.86   1367.57 o 
  -5   7  18    79018.64    78932.28    403.21 o 
  -2   7  18   171262.61   170754.69    838.57 o 
  -7   8  18    74189.28    73350.06    426.71 o 
  -4   8  18    12853.73    11577.31     86.08 o 
  -1   8  18    95204.74    92660.23    528.44 o 
  -9   9  18    62646.28    64832.50    573.35 o 
  -6   9  18    50226.88    48342.54    282.67 o 
  -3   9  18    21025.34    21052.12    152.98 o 
   0   9  18    23633.04    23614.81    249.89 o 
  -8  10  18    44360.48    42952.29    285.77 o 
  -5  10  18    59432.61    58457.55    339.16 o 
  -2  10  18    35476.53    34468.20    238.28 o 
 -10  11  18    34817.13    35233.19    277.20 o 
  -7  11  18    36322.47    36201.05    250.45 o 
  -4  11  18    31118.09    31557.38    214.41 o 
  -1  11  18    29630.97    28791.49    249.01 o 
 -12  12  18    13880.46    14153.38    333.82 o 
  -9  12  18    30591.02    30231.26    223.45 o 
  -6  12  18    36980.91    36911.56    257.76 o 
  -3  12  18    42638.08    43367.79    297.11 o 
   0  12  18    28619.96    27907.80    339.73 o 
 -11  13  18     6949.57     7386.52    118.32 o 
  -8  13  18    51093.15    50381.86    353.95 o 
  -5  13  18    12538.29    13477.05    128.65 o 
  -2  13  18     7893.50     8569.73    119.34 o 
 -13  14  18     6630.63     6222.98    117.42 o 
 -10  14  18    14865.09    14594.58    166.34 o 
  -7  14  18    27829.97    28146.70    254.44 o 
  -4  14  18    17854.23    18685.81    192.94 o 
  -1  14  18     7693.71     7277.26    171.50 o 
 -12  15  18    11985.20    10997.86    184.79 o 
  -9  15  18     6884.58     6792.13    108.85 o 
  -6  15  18    12672.17    13572.15    160.47 o 
  -3  15  18     6502.55     6749.09    139.85 o 
 -11  16  18     5583.91     5367.88    145.54 o 
  -8  16  18     7324.23     6860.04    121.85 o 
  -5  16  18    12433.39    12761.04    198.37 o 
  -2   3  19    20406.21    20962.49    123.56 o 
  -1   4  19    25902.00    26311.37    157.49 o 
  -3   5  19    29836.46    29289.22    165.01 o 
  -5   6  19      309.02      230.26     12.76 o 
  -2   6  19    38433.30    38875.07    209.02 o 
  -4   7  19    43902.33    42466.46    237.63 o 
  -1   7  19      281.01      224.76     16.23 o 
  -6   8  19     1153.59     1110.52     26.61 o 
  -3   8  19    33884.71    32214.99    190.29 o 
  -8   9  19      111.94      112.32     20.52 o 
  -5   9  19      357.78      293.31     22.41 o 
  -2   9  19       83.93      104.24     20.91 o 
  -7  10  19     1205.53     1171.13     35.21 o 
  -4  10  19     3975.50     4320.35     57.54 o 
  -1  10  19     1514.20     1921.71     47.96 o 
  -9  11  19      968.91      852.60     38.53 o 
  -6  11  19     3333.19     4050.52     58.22 o 
  -3  11  19     1618.08     1648.32     51.78 o 
 -11  12  19      173.09      253.62     34.65 o 
  -8  12  19     1607.67     1625.98     45.39 o 
  -5  12  19        9.87       75.99     24.27 o 
  -2  12  19     1566.21     1414.19     49.71 o 
 -10  13  19       13.19       -5.69     32.61 o 
  -7  13  19      142.01      140.42     32.52 o 
  -4  13  19     2492.99     2373.03     55.34 o 
  -1  13  19      143.01      167.74     39.22 o 
 -12  14  19       77.97      196.19     41.03 o 
  -9  14  19      787.72      594.29     41.55 o 
  -6  14  19      959.76     1015.42     45.04 o 
  -3  14  19      644.70     1058.79     55.31 o 
 -11  15  19       22.47      108.40     42.63 o 
  -8  15  19      121.73      163.59     42.14 o 
  -5  15  19      590.40      725.53     56.65 o 
  -2  15  19       40.67      121.01     48.30 o 
 -10  16  19       28.11      -64.75     43.17 o 
  -7  16  19       96.55       64.19     42.79 o 
   0   1  20     1711.51     1630.77     29.58 o 
  -2   2  20    78216.68    77433.42    511.42 o 
  -1   3  20    32513.15    33509.55    170.59 o 
  -3   4  20   266754.81   271175.34   1307.23 o 
   0   4  20    43179.77    42539.96    315.03 o 
  -5   5  20    39694.29    40557.89    305.86 o 
  -2   5  20   138516.48   140380.88    689.15 o 
  -4   6  20    52031.41    51183.61    268.03 o 
  -1   6  20    30161.41    30691.33    164.84 o 
  -6   7  20    82698.38    83354.17    440.74 o 
  -3   7  20    10720.38    10091.83     76.47 o 
   0   7  20    29751.99    34007.57    293.40 o 
  -8   8  20    17730.83    18311.48    229.54 o 
  -5   8  20    24924.51    23922.14    149.42 o 
  -2   8  20     8112.01     8527.44     74.70 o 
  -7   9  20    21499.29    22004.82    156.95 o 
  -4   9  20    10308.97    10528.74     84.02 o 
  -1   9  20    46885.28    47587.08    295.89 o 
  -9  10  20    25216.03    25109.58    188.06 o 
  -6  10  20     4435.68     4518.84     58.69 o 
  -3  10  20    26595.60    25882.16    189.42 o 
   0  10  20     8973.01     9227.58    152.23 o 
 -11  11  20     8475.97     9066.87    186.66 o 
  -8  11  20    18231.40    18338.86    151.30 o 
  -5  11  20     8872.28     8312.57     85.30 o 
  -2  11  20    22484.27    23583.26    191.99 o 
 -10  12  20     2980.98     3529.60     73.31 o 
  -7  12  20    13833.36    13486.62    124.88 o 
  -4  12  20     7988.30     7599.80     93.05 o 
  -1  12  20    14880.48    14650.49    152.88 o 
 -12  13  20     2767.10     2553.04     70.47 o 
  -9  13  20    19369.37    20463.94    189.19 o 
  -6  13  20     7339.75     7113.31     92.84 o 
  -3  13  20     8082.98     7759.47    105.72 o 
   0  13  20     4118.72     4206.49    132.82 o 
 -14  14  20      995.22     1135.23     91.36 o 
 -11  14  20     5089.99     5003.28     94.93 o 
  -8  14  20    14261.97    14484.26    153.82 o 
  -5  14  20     5729.53     5794.61     92.21 o 
  -2  14  20     1510.01     1366.82     58.43 o 
 -13  15  20     3718.00     3918.31     98.66 o 
 -10  15  20     4358.50     4607.81    116.46 o 
  -7  15  20     2775.58     2938.13     81.08 o 
  -4  15  20     6154.45     6245.77    123.16 o 
  -9  16  20     1611.52     1600.50     68.27 o 
  -6  16  20     3447.69     3391.38     96.58 o 
  -1   2  21    16378.36    17136.04     90.76 o 
  -2   4  21    61326.36    60980.93    309.72 o 
  -4   5  21    38809.45    40509.32    207.78 o 
  -1   5  21    30290.01    29867.70    158.54 o 
  -3   6  21    11190.07    13520.25     91.63 o 
  -5   7  21     6565.29     6965.07     62.96 o 
  -2   7  21     7402.56     7417.59     62.96 o 
  -7   8  21     7855.91     8726.70     80.90 o 
  -4   8  21      465.44      595.77     21.42 o 
  -1   8  21      314.67      336.27     22.59 o 
  -6   9  21      936.89      771.33     26.22 o 
  -3   9  21       90.73      165.72     27.47 o 
  -8  10  21      242.04      140.57     23.14 o 
  -5  10  21     2157.79     2060.66     38.40 o 
  -2  10  21     2101.47     2164.04     44.48 o 
 -10  11  21       13.39       17.46     26.67 o 
  -7  11  21      170.01      110.87     24.83 o 
  -4  11  21      647.06      677.70     32.62 o 
  -1  11  21      426.76      472.01     36.89 o 
  -9  12  21      704.09      844.83     39.97 o 
  -6  12  21     1003.69     1219.31     40.61 o 
  -3  12  21     1677.72     1905.80     53.60 o 
 -11  13  21       29.82        6.71     31.36 o 
  -8  13  21      474.47      472.30     47.98 o 
  -5  13  21        1.60      -28.82     27.92 o 
  -2  13  21     1184.91     1503.70     53.78 o 
 -13  14  21       97.02       92.22     43.80 o 
 -10  14  21      136.88      119.85     37.82 o 
  -7  14  21      192.81      230.25     37.60 o 
  -4  14  21      122.12      217.86     42.92 o 
  -1  14  21       39.49       77.66     42.66 o 
 -12  15  21      376.46      408.47     52.56 o 
  -9  15  21      141.27      114.07     40.88 o 
  -6  15  21      155.94      165.19     40.46 o 
  -3  15  21       23.13       94.00     43.38 o 
 -11  16  21       77.93        6.79     47.73 o 
  -8  16  21        7.26        5.64     42.29 o 
  -5  16  21        4.60       39.46     49.15 o 
  -1   1  22    22788.97    25783.52    184.25 o 
   0   2  22   213112.95   224217.22   1531.54 o 
  -2   3  22     3534.54     3848.90     37.82 o 
  -4   4  22    31828.18    37527.09    315.92 o 
  -1   4  22     9600.31     9404.47     63.29 o 
  -3   5  22       17.97      295.69     22.29 o 
   0   5  22     4948.97     4646.39     59.58 o 
  -5   6  22    20980.09    20718.73    122.56 o 
  -2   6  22      838.08      800.18     27.84 o 
  -7   7  22      153.62      139.00     24.21 o 
  -4   7  22     6506.46     5856.93     54.52 o 
  -1   7  22     2091.79     2763.78     39.14 o 
  -6   8  22       37.84      125.89     26.87 o 
  -3   8  22     8253.68    10005.41     79.21 o 
   0   8  22    21253.61    19473.49    212.89 o 
  -8   9  22       12.17       34.16     20.83 o 
  -5   9  22       46.61       33.86     16.08 o 
  -2   9  22     5829.76     5550.86     64.43 o 
 -10  10  22     2082.29     2193.49     68.31 o 
  -7  10  22       75.91       57.01     20.78 o 
  -4  10  22      130.04      107.44     19.92 o 
  -1  10  22     1022.99      815.59     33.81 o 
  -9  11  22     2756.53     2912.53     58.43 o 
  -6  11  22     3263.58     2758.27     51.89 o 
  -3  11  22     1348.92     1460.52     41.71 o 
   0  11  22       85.97      167.24     53.25 o 
 -11  12  22      272.11      581.57     40.32 o 
  -8  12  22     3232.50     3229.39     59.31 o 
  -5  12  22     2611.43     2094.26     51.76 o 
  -2  12  22       20.61       18.24     29.71 o 
 -13  13  22      390.00      420.99     70.18 o 
 -10  13  22       37.09        4.36     28.88 o 
  -7  13  22     2471.51     2463.19     57.84 o 
  -4  13  22      442.57      276.89     33.33 o 
  -1  13  22      131.12      115.59     35.35 o 
 -12  14  22        6.66       11.52     37.80 o 
  -9  14  22      979.17      810.19     52.53 o 
  -6  14  22      159.34       72.05     31.84 o 
  -3  14  22      215.36      153.58     39.20 o 
   0  14  22      489.68      482.51     73.22 o 
 -11  15  22      719.86      604.71     53.62 o 
  -8  15  22      622.60      539.72     49.01 o 
  -5  15  22     1748.58     1675.23    104.98 o 
  -2  15  22       17.09      -36.77     42.64 o 
 -10  16  22       49.05       23.98     47.81 o 
  -7  16  22      290.62      304.99     52.09 o 
  -1   3  23      849.19      625.26     15.68 o 
  -3   4  23     3994.22     5531.52     42.04 o 
  -2   5  23     6272.62     5439.67     45.72 o 
  -4   6  23    48613.77    45798.02    243.26 o 
  -1   6  23     8011.24     7600.41     62.48 o 
  -6   7  23     3656.49     3993.63     57.93 o 
  -3   7  23     6067.58     4912.35     50.02 o 
  -5   8  23     6721.18     6655.89     61.36 o 
  -2   8  23     2384.01     2203.57     37.78 o 
  -7   9  23     4952.70     4883.45     62.54 o 
  -4   9  23     2420.74     2384.41     38.43 o 
  -1   9  23     8706.60     8638.18     89.62 o 
  -9  10  23        0.54       -9.04     22.24 o 
  -6  10  23     2730.62     2674.35     44.35 o 
  -3  10  23       64.62       46.47     20.81 o 
  -8  11  23     1386.04     1157.11     38.62 o 
  -5  11  23     3327.57     3162.46     57.69 o 
  -2  11  23       92.59      100.44     28.01 o 
 -10  12  23       10.78       31.68     27.66 o 
  -7  12  23     1578.94     1421.62     56.74 o 
  -4  12  23     1894.08     1712.96     46.23 o 
  -1  12  23     3365.63     3257.35     70.74 o 
 -12  13  23      148.96      201.74     37.57 o 
  -9  13  23      335.11      313.39     34.44 o 
  -6  13  23     4966.20     4809.38     77.61 o 
  -3  13  23     1102.33     1042.26     47.04 o 
 -11  14  23        4.45       52.22     37.10 o 
  -8  14  23      973.35     1013.55     45.93 o 
  -5  14  23      115.76       57.74     33.81 o 
  -2  14  23      724.28      749.58     49.95 o 
 -10  15  23       10.77      -44.96     37.35 o 
  -7  15  23       39.77       13.02     39.86 o 
  -4  15  23      655.96      616.06     58.87 o 
  -9  16  23      165.40      145.76     49.17 o 
  -6  16  23      283.85      140.89     49.08 o 
   0   0  24      185.11      492.66     27.50 o 
  -1   2  24     4838.28     5048.17     36.96 o 
  -3   3  24    21531.02    19248.43    177.45 o 
   0   3  24    70481.99    84611.30    562.03 o 
  -2   4  24    11373.11     9676.30     65.71 o 
  -4   5  24    45800.49    42791.93    219.76 o 
  -1   5  24     5090.17     4577.96     39.26 o 
  -6   6  24    44311.01    45152.30    343.62 o 
  -3   6  24    30281.21    28694.23    168.79 o 
   0   6  24    17740.35    19876.56    171.93 o 
  -5   7  24    25031.56    25188.64    154.24 o 
  -2   7  24       54.86      174.49     21.02 o 
  -7   8  24     4691.57     5243.56     60.76 o 
  -4   8  24    13999.08    13486.38     97.92 o 
  -1   8  24     4875.86     5166.98     65.80 o 
  -9   9  24    17059.56    15340.62    186.14 o 
  -6   9  24     9690.29    10596.88     89.63 o 
  -3   9  24     4170.81     4112.43     52.10 o 
   0   9  24     1620.70     1695.56     59.86 o 
  -8  10  24     1768.31     1681.75     41.77 o 
  -5  10  24     3011.25     2703.15     46.23 o 
  -2  10  24     5889.70     5487.90     71.09 o 
 -10  11  24       79.00      -37.86     25.24 o 
  -7  11  24      179.87      188.87     26.21 o 
  -4  11  24     3072.05     3052.50     54.92 o 
  -1  11  24      194.67      146.80     30.15 o 
 -12  12  24      489.76      588.86     60.00 o 
  -9  12  24     2243.56     1991.77     52.46 o 
  -6  12  24     1329.64     1022.65     38.34 o 
  -3  12  24      550.09      598.58     36.27 o 
   0  12  24     2030.78     2253.40     88.37 o 
 -11  13  24       12.70       -7.10     31.04 o 
  -8  13  24     7342.69     7110.08     98.21 o 
  -5  13  24      576.18      547.09     37.48 o 
  -2  13  24      598.20      776.77     44.33 o 
 -13  14  24      752.71      621.54     54.76 o 
 -10  14  24     2733.84     2842.00     69.74 o 
  -7  14  24      631.26      706.09     44.09 o 
  -4  14  24     3029.21     3115.54     76.23 o 
  -1  14  24        3.73       27.45     38.67 o 
 -12  15  24     3552.71     3563.81     95.23 o 
  -9  15  24      283.44      287.00     44.84 o 
  -6  15  24     2687.81     2851.00     80.88 o 
  -3  15  24     1180.77     1253.23     64.40 o 
  -8  16  24        9.81      -61.01     40.68 o 
  -2   3  25      438.15      600.46     13.79 o 
  -1   4  25     4841.25     4518.27     38.27 o 
  -3   5  25     8568.21     8934.06     64.18 o 
  -5   6  25    10354.27    10526.44     74.45 o 
  -2   6  25     4504.65     3939.60     39.88 o 
  -4   7  25     4940.99     4720.30     49.02 o 
  -1   7  25      336.18      323.17     19.44 o 
  -6   8  25      169.66      212.50     19.51 o 
  -3   8  25     8787.50     8980.28     78.09 o 
  -8   9  25    10469.34     9983.25     98.17 o 
  -5   9  25     1721.11     2030.56     46.22 o 
  -2   9  25        1.21      -10.35     18.60 o 
  -7  10  25      104.77      113.44     22.12 o 
  -4  10  25     4635.95     4689.38     67.22 o 
  -1  10  25      234.94      223.86     26.45 o 
  -9  11  25      360.26      314.51     30.81 o 
  -6  11  25     2342.66     2198.89     48.23 o 
  -3  11  25     2293.64     2576.04     59.43 o 
 -11  12  25     1347.14     1271.55     49.81 o 
  -8  12  25     1264.29     1054.03     41.75 o 
  -5  12  25      304.83      253.98     30.85 o 
  -2  12  25      458.60      554.49     37.46 o 
 -10  13  25      206.69      156.82     32.88 o 
  -7  13  25      109.49       68.70     30.82 o 
  -4  13  25     2135.01     2021.98     57.68 o 
  -1  13  25      168.51      172.06     37.09 o 
 -12  14  25      451.25      444.81     46.71 o 
  -9  14  25      302.94      302.61     38.54 o 
  -6  14  25      858.02      867.72     43.48 o 
  -3  14  25       60.83       23.17     36.64 o 
 -11  15  25      918.85     1009.34     60.23 o 
  -8  15  25       83.73       49.73     38.23 o 
  -5  15  25       91.95      124.82     42.69 o 
  -7  16  25       30.79       10.36     45.71 o 
   0   1  26    65990.37    69997.28    469.07 o 
  -2   2  26    52227.16    54737.36    379.70 o 
  -1   3  26    21142.99    18584.93    101.18 o 
  -3   4  26    33448.67    28384.50    151.90 o 
   0   4  26   150338.39   159019.14   1101.71 o 
  -5   5  26    48457.31    46241.30    348.25 o 
  -2   5  26   118808.32   117048.74    581.67 o 
  -4   6  26   106896.83   110884.75    574.28 o 
  -1   6  26       46.74      137.72     20.01 o 
  -6   7  26     6784.32     7034.19     77.31 o 
  -3   7  26    27552.20    27852.00    168.45 o 
   0   7  26    22497.43    24421.56    263.04 o 
  -8   8  26    21647.06    22966.25    243.45 o 
  -5   8  26     3040.44     2894.73     42.11 o 
  -2   8  26    39316.10    41286.85    248.47 o 
  -7   9  26    15871.99    16061.95    126.77 o 
  -4   9  26    15367.17    14047.80    108.82 o 
  -1   9  26     1919.94     2495.29     48.86 o 
  -9  10  26     3433.53     3933.65     62.04 o 
  -6  10  26    16443.07    16270.32    124.25 o 
  -3  10  26      338.12      372.89     33.65 o 
   0  10  26    11959.00    11367.48    160.06 o 
 -11  11  26     2399.96     2142.58     82.56 o 
  -8  11  26     2205.56     2295.46     53.44 o 
  -5  11  26     5024.34     4636.71     66.35 o 
  -2  11  26    10182.00     9327.10    118.27 o 
 -10  12  26     3138.40     3396.90     66.55 o 
  -7  12  26     1691.42     1710.59     48.88 o 
  -4  12  26    10999.88    10531.27    121.57 o 
  -1  12  26     2562.76     2521.26     64.29 o 
 -12  13  26     3880.61     4384.64     85.35 o 
  -9  13  26     3026.23     3182.26     69.59 o 
  -6  13  26     4326.85     4000.64    108.84 o 
  -3  13  26     4153.20     3999.53     84.55 o 
   0  13  26     3182.46     3325.53    118.29 o 
 -11  14  26     2458.44     2921.23     77.12 o 
  -8  14  26     6243.65     6629.35     94.83 o 
  -5  14  26     1954.36     2136.67     61.33 o 
  -2  14  26     1205.37     1264.22     54.77 o 
 -10  15  26     1104.19     1326.60     59.34 o 
  -7  15  26     6439.26     6714.69    104.84 o 
  -4  15  26      357.60      281.62     48.23 o 
  -9  16  26     2899.85     2903.87     99.47 o 
  -1   2  27     5048.03     4964.16     37.67 o 
  -2   4  27     6515.35     6144.92     49.61 o 
  -4   5  27     2042.16     2290.20     29.56 o 
  -1   5  27      295.68      435.78     14.48 o 
  -3   6  27     8768.20     8272.18     66.76 o 
  -5   7  27     5797.69     5503.46     56.78 o 
  -2   7  27       87.91      136.23     16.84 o 
  -7   8  27       14.34       -0.70     18.89 o 
  -4   8  27      232.28      168.24     17.53 o 
  -1   8  27       13.99       -1.02     19.36 o 
  -6   9  27     1030.51      990.47     29.27 o 
  -3   9  27       23.79       17.74     17.96 o 
  -8  10  27       11.15      -19.70     22.00 o 
  -5  10  27        5.79       12.40     19.60 o 
  -2  10  27     3243.86     2711.25     52.51 o 
 -10  11  27       69.64       21.02     27.14 o 
  -7  11  27      930.41      852.14     37.43 o 
  -4  11  27     3570.86     3361.26     61.04 o 
  -1  11  27       13.34       -6.63     27.48 o 
  -9  12  27       97.08       65.00     28.70 o 
  -6  12  27      431.53      482.38     33.33 o 
  -3  12  27      987.82     1127.55     43.79 o 
 -11  13  27      126.65      107.90     35.01 o 
  -8  13  27       28.88       41.37     32.08 o 
  -5  13  27      406.51      398.77     37.46 o 
  -2  13  27      218.48      257.50     37.21 o 
 -13  14  27        5.60      -18.40     38.24 o 
 -10  14  27        0.95        3.49     33.72 o 
  -7  14  27       23.41      -37.11     32.76 o 
  -4  14  27       65.18       35.16     34.96 o 
  -1  14  27      478.73      459.28     48.02 o 
 -12  15  27       51.06       34.67     43.29 o 
  -9  15  27       47.62      -51.27     35.20 o 
  -6  15  27      201.88      157.23     41.10 o 
  -3  15  27       60.17       53.09     57.28 o 
  -8  16  27       18.02       -1.89     45.49 o 
  -1   1  28      519.57      614.81     19.37 o 
   0   2  28    19889.91    20225.49    154.31 o 
  -2   3  28    13467.86    12977.63     78.13 o 
  -4   4  28     2900.94     3060.84     47.25 o 
  -1   4  28    38122.41    40986.43    211.44 o 
  -3   5  28     5482.30     6137.50     51.32 o 
   0   5  28      207.07       77.11     31.79 o 
  -5   6  28    33965.45    34122.14    206.55 o 
  -2   6  28     2419.08     1951.20     30.97 o 
  -7   7  28     4784.53     5191.16     90.43 o 
  -4   7  28    12329.99    11541.79     93.05 o 
  -1   7  28     2919.24     2689.97     40.64 o 
  -6   8  28     1415.14     1751.82     35.15 o 
  -3   8  28     6140.88     5845.49     63.58 o 
   0   8  28     1911.16     1781.22     65.08 o 
  -8   9  28     2066.30     1956.75     44.45 o 
  -5   9  28     4283.01     3682.94     50.10 o 
  -2   9  28       72.54       66.75     21.64 o 
 -10  10  28     4139.75     4097.14     93.56 o 
  -7  10  28     6913.93     6716.83     84.48 o 
  -4  10  28     1630.76     1680.49     39.51 o 
  -1  10  28       38.31      146.60     33.37 o 
  -9  11  28      473.21      523.00     34.43 o 
  -6  11  28     9288.08     9386.56     98.35 o 
  -3  11  28       65.70       76.87     27.24 o 
   0  11  28     1607.89     1613.66     74.34 o 
 -11  12  28     1865.45     2004.55     58.81 o 
  -8  12  28      209.00      182.54     32.36 o 
  -5  12  28      863.46      891.40     42.74 o 
  -2  12  28     1008.61      919.14     49.69 o 
 -13  13  28      332.37      320.90     58.18 o 
 -10  13  28     1619.66     1824.30     57.63 o 
  -7  13  28     1883.84     1881.69     53.44 o 
  -4  13  28      714.74      743.19     43.17 o 
  -1  13  28      104.24       54.79     35.41 o 
 -12  14  28      304.59      298.88     41.67 o 
  -9  14  28      461.35      527.88     41.96 o 
  -6  14  28     1205.01     1187.65     59.48 o 
  -3  14  28       71.95       78.02     38.29 o 
 -11  15  28       23.93        6.90     43.70 o 
  -8  15  28     1912.22     1639.07     62.62 o 
  -5  15  28        8.85      -56.30     37.53 o 
  -1   3  29    16467.28    18230.34    103.61 o 
  -3   4  29     8374.38     8108.70     58.82 o 
  -2   5  29     1508.02     1662.16     26.59 o 
  -4   6  29     2779.04     3279.47     40.06 o 
  -1   6  29    21786.86    23640.24    158.78 o 
  -6   7  29        1.24       -1.61     15.68 o 
  -3   7  29     3660.24     4193.36     47.08 o 
  -5   8  29     4036.51     4281.68     52.09 o 
  -2   8  29      337.56      391.97     22.19 o 
  -7   9  29     4079.42     3304.64     54.37 o 
  -4   9  29     4932.14     5080.97     65.20 o 
  -1   9  29      171.51      116.35     23.54 o 
  -9  10  29       20.94       -3.12     24.23 o 
  -6  10  29    17058.31    16625.18    154.03 o 
  -3  10  29     3856.19     3998.49     58.18 o 
  -8  11  29      699.79      732.34     36.84 o 
  -5  11  29      211.52      197.43     29.95 o 
  -2  11  29        0.43      -30.23     26.97 o 
 -10  12  29      545.71      512.05     36.57 o 
  -7  12  29        0.86      -25.41     26.82 o 
  -4  12  29     1406.28     1201.71     47.93 o 
  -1  12  29        2.66       -4.96     31.28 o 
 -12  13  29       77.64       62.27     36.15 o 
  -9  13  29      957.42      987.98     46.86 o 
  -6  13  29      139.61      170.63     35.09 o 
  -3  13  29      615.29      469.69     40.46 o 
 -11  14  29     2894.32     3146.02     81.60 o 
  -8  14  29      423.93      473.14     42.04 o 
  -5  14  29      178.38      192.99     38.13 o 
  -2  14  29      429.68      356.71     45.64 o 
 -10  15  29       50.56       -0.20     37.73 o 
  -7  15  29       12.30      -56.08     37.39 o 
  -4  15  29       69.19      100.25     45.45 o 
   0   0  30   190879.42   193464.58   2670.55 o 
  -1   2  30     3334.93     5104.23     45.19 o 
  -3   3  30    60020.91    66316.32    450.68 o 
   0   3  30    18512.79    17967.60    142.37 o 
  -2   4  30    73778.20    81958.81    414.99 o 
  -4   5  30     4060.96     3673.92     36.31 o 
  -1   5  30    61982.42    59947.57    312.66 o 
  -6   6  30     9009.09     9844.43    128.67 o 
  -3   6  30    10120.77     8349.03     68.35 o 
   0   6  30    38195.47    38672.24    358.57 o 
  -5   7  30    15079.32    15748.83    114.73 o 
  -2   7  30    12731.93    12078.49     95.35 o 
  -7   8  30     2269.29     2191.88     44.87 o 
  -4   8  30    33529.11    33065.52    215.83 o 
  -1   8  30     1173.71     1657.35     39.87 o 
  -9   9  30     2426.04     2201.18     68.23 o 
  -6   9  30     4886.37     4575.73     59.02 o 
  -3   9  30     3317.17     2986.49     46.60 o 
   0   9  30     3946.04     3761.51    112.55 o 
  -8  10  30     5163.30     4801.50     68.09 o 
  -5  10  30      483.26      442.76     27.00 o 
  -2  10  30     7674.02     7008.89     83.32 o 
 -10  11  30     3327.39     3010.23     62.71 o 
  -7  11  30     1819.40     1771.83     51.05 o 
  -4  11  30    12773.51    12530.93    132.56 o 
  -1  11  30      987.31      926.29     41.41 o 
 -12  12  30     1114.97     1297.93     75.03 o 
  -9  12  30     3198.35     3000.14     63.75 o 
  -6  12  30    12654.33    12639.44    129.87 o 
  -3  12  30      647.41      697.18     41.66 o 
   0  12  30      267.24      172.20     50.18 o 
 -11  13  30       15.45      -15.23     33.87 o 
  -8  13  30     6455.97     6155.60     95.05 o 
  -5  13  30     6098.31     6069.94     99.60 o 
  -2  13  30     4559.28     5218.87     95.01 o 
 -13  14  30     2265.18     2355.05     73.89 o 
 -10  14  30     2165.00     1992.99     61.92 o 
  -7  14  30     2041.11     1745.30     59.04 o 
  -4  14  30     6102.89     6638.92    104.44 o 
  -1  14  30      849.47     1126.55     55.92 o 
  -9  15  30     1213.89     1128.39     57.18 o 
  -6  15  30     5394.63     5411.50    102.66 o 
  -2   3  31     2413.42     2592.34     27.78 o 
  -1   4  31     2459.37     2092.07     33.31 o 
  -3   5  31    14671.61    16341.80    103.66 o 
  -5   6  31     9251.37     9979.56     82.16 o 
  -2   6  31       13.20        4.17     14.55 o 
  -4   7  31      105.01       62.48     16.55 o 
  -1   7  31      265.40      414.08     23.63 o 
  -6   8  31     3429.62     3242.79     52.29 o 
  -3   8  31    10006.97     9869.27     90.23 o 
  -8   9  31        9.57        6.08     21.62 o 
  -5   9  31      833.41      825.24     30.01 o 
  -2   9  31     2082.10     1864.18     43.80 o 
  -7  10  31     4401.87     4270.71     63.71 o 
  -4  10  31      515.65      419.65     27.00 o 
  -1  10  31     2988.53     3028.03     58.08 o 
  -9  11  31      847.63      753.72     38.72 o 
  -6  11  31      234.59      287.35     30.18 o 
  -3  11  31       51.74       42.86     29.22 o 
 -11  12  31       54.61        0.31     33.24 o 
  -8  12  31       60.65       68.39     31.04 o 
  -5  12  31      270.96      179.02     32.16 o 
  -2  12  31      155.74      158.13     32.59 o 
 -10  13  31      174.79      128.66     35.07 o 
  -7  13  31      735.10      639.81     40.39 o 
  -4  13  31      132.57      123.87     34.53 o 
  -1  13  31      473.30      492.85     43.57 o 
 -12  14  31      418.79      389.51     46.97 o 
  -9  14  31      120.48       87.40     36.35 o 
  -6  14  31      240.72      269.86     41.92 o 
  -3  14  31      151.35      178.52     41.94 o 
 -11  15  31      356.95      355.53     52.05 o 
  -8  15  31     1015.24      953.97     54.54 o 
  -5  15  31        0.61       14.44     37.40 o 
   0   1  32      634.74     1391.24     29.50 o 
  -2   2  32     6079.33     4823.08     55.60 o 
  -1   3  32   104258.10   104282.98    489.74 o 
  -3   4  32    77958.09    78595.86    387.69 o 
   0   4  32    42138.76    42728.00    346.85 o 
  -5   5  32   149579.94   145536.02   1021.99 o 
  -2   5  32    57185.70    54298.23    286.76 o 
  -4   6  32     4151.61     3575.40     45.21 o 
  -1   6  32    48479.10    49254.75    286.22 o 
  -6   7  32    30694.43    31439.06    217.47 o 
  -3   7  32    21406.92    20592.06    140.56 o 
   0   7  32    32299.86    36218.33    347.54 o 
  -8   8  32     5806.45     5434.39     99.04 o 
  -5   8  32    16624.09    16727.36    123.27 o 
  -2   8  32     2900.89     3353.55     50.45 o 
  -7   9  32    18173.09    18045.59    155.20 o 
  -4   9  32      250.50      431.52     25.31 o 
  -1   9  32    26868.90    26785.36    207.91 o 
  -9  10  32    32702.96    32241.17    235.31 o 
  -6  10  32      150.40      204.62     27.01 o 
  -3  10  32    16299.95    15558.22    142.60 o 
   0  10  32    21065.29    19849.93    253.11 o 
 -11  11  32     7439.78     7448.74    149.13 o 
  -8  11  32     8773.84     8483.75    107.47 o 
  -5  11  32     6408.53     6355.68     80.40 o 
  -2  11  32    16338.54    16395.88    157.57 o 
 -10  12  32     6397.17     5909.02     88.29 o 
  -7  12  32    17089.43    16568.87    164.70 o 
  -4  12  32    11645.66    11532.42    131.55 o 
  -1  12  32     1978.08     1632.79     73.34 o 
 -12  13  32     2424.36     2347.17     67.81 o 
  -9  13  32     4426.82     4481.06     83.65 o 
  -6  13  32     7066.20     7128.41    109.65 o 
  -3  13  32     5667.08     5384.85     91.47 o 
   0  13  32     1289.36     1187.69     85.85 o 
 -11  14  32     5222.22     5603.61    105.90 o 
  -8  14  32     3256.99     3461.54     81.80 o 
  -5  14  32     8062.27     7769.38    112.80 o 
  -2  14  32     2177.95     2097.30     81.63 o 
 -10  15  32     1965.61     1981.44     69.31 o 
  -7  15  32     4243.77     4596.59    102.55 o 
  -4  15  32     1888.62     1905.96     69.65 o 
  -1   2  33      902.12      810.47     17.06 o 
  -2   4  33     2749.40     3131.30     33.31 o 
  -4   5  33        0.89       23.27     14.11 o 
  -1   5  33     9822.79     9455.08     74.42 o 
  -3   6  33     8202.12     7558.43     65.42 o 
  -5   7  33      643.13      802.88     26.67 o 
  -2   7  33       51.03      191.15     20.17 o 
  -7   8  33     2314.11     2094.83     45.20 o 
  -4   8  33      203.33      258.18     22.83 o 
  -1   8  33       33.18       29.08     20.92 o 
  -6   9  33      276.27      356.72     25.20 o 
  -3   9  33     3173.96     3090.95     48.16 o 
  -8  10  33     1295.42     1238.09     40.74 o 
  -5  10  33     1681.45     1702.74     40.76 o 
  -2  10  33     1129.97     1301.51     41.61 o 
 -10  11  33      331.18      289.37     33.93 o 
  -7  11  33      233.95      180.80     31.33 o 
  -4  11  33      358.68      389.80     35.76 o 
  -1  11  33      339.68      388.34     35.52 o 
  -9  12  33      373.32      411.39     38.84 o 
  -6  12  33      570.64      635.24     40.22 o 
  -3  12  33      344.07      323.08     37.23 o 
 -11  13  33        9.68       27.95     39.24 o 
  -8  13  33       37.18      171.50     36.57 o 
  -5  13  33        0.01       80.66     34.92 o 
  -2  13  33      160.75      246.66     41.50 o 
 -10  14  33      236.69      238.60     41.36 o 
  -7  14  33      220.59      261.34     45.20 o 
  -4  14  33       89.15      180.49     39.31 o 
  -9  15  33       44.93       71.32     41.88 o 
  -6  15  33        9.01       91.59     42.61 o 
  -1   1  34   115453.62    97456.64    691.09 o 
   0   2  34    24629.44    22418.75    173.79 o 
  -2   3  34   119294.80   126528.41    590.71 o 
  -4   4  34    66676.43    74067.34    539.47 o 
  -1   4  34    60845.34    63196.39    317.66 o 
  -3   5  34     1327.93     1421.05     27.44 o 
   0   5  34    27419.15    29175.79    258.83 o 
  -5   6  34    79555.80    79882.20    444.18 o 
  -2   6  34    17801.85    17316.44    122.34 o 
  -7   7  34    13201.87    13734.38    169.20 o 
  -4   7  34     2658.59     2602.52     41.32 o 
  -1   7  34    31848.18    31427.36    218.32 o 
  -6   8  34    24119.89    24782.32    183.74 o 
  -3   8  34     2211.81     2296.71     41.30 o 
   0   8  34    44340.66    41971.84    401.31 o 
  -8   9  34    29582.92    27975.76    207.65 o 
  -5   9  34      330.71      341.45     24.85 o 
  -2   9  34     7561.90     7603.21     85.75 o 
 -10  10  34    35515.30    36799.37    374.11 o 
  -7  10  34     8870.75     7965.25     98.08 o 
  -4  10  34    11145.30    10961.45    114.54 o 
  -1  10  34    36304.67    36282.01    259.87 o 
  -9  11  34    19088.07    19131.03    171.94 o 
  -6  11  34     7533.70     6953.15     95.61 o 
  -3  11  34    28417.15    28584.36    239.90 o 
   0  11  34     4618.69     5138.60    123.34 o 
 -11  12  34     6669.48     6657.18    102.67 o 
  -8  12  34    12154.85    12160.14    137.10 o 
  -5  12  34    14800.90    14307.26    150.29 o 
  -2  12  34     6329.01     6495.42     98.27 o 
 -13  13  34     1551.23     1601.92     87.96 o 
 -10  13  34     2855.69     2882.31     71.11 o 
  -7  13  34    14252.64    14007.62    162.20 o 
  -4  13  34     4187.02     4017.75     79.94 o 
  -1  13  34     2474.13     2518.49     73.57 o 
 -12  14  34     2405.85     2255.07     73.94 o 
  -9  14  34     2352.73     2139.30     64.42 o 
  -6  14  34     5402.29     5147.28    102.81 o 
  -3  14  34     2348.74     2342.18     72.13 o 
  -8  15  34      977.35      962.90     61.54 o 
  -5  15  34     4097.73     4133.69    126.59 o 
  -1   3  35    13807.33    15286.01     98.62 o 
  -3   4  35     2230.90     2586.04     31.81 o 
  -2   5  35     1630.83     1582.79     28.29 o 
  -4   6  35      374.47      248.39     19.61 o 
  -1   6  35     6517.54     6742.68     69.62 o 
  -6   7  35     1068.90     1113.77     34.17 o 
  -3   7  35      139.47      128.65     24.28 o 
  -5   8  35       14.58      -24.42     17.60 o 
  -2   8  35     2280.78     2245.84     46.19 o 
  -7   9  35        0.00       15.49     22.46 o 
  -4   9  35     1282.45     1083.35     33.44 o 
  -1   9  35      909.39      852.27     35.43 o 
  -9  10  35     2336.14     2484.91     55.45 o 
  -6  10  35     1056.06      966.74     36.35 o 
  -3  10  35      571.27      693.29     35.79 o 
  -8  11  35      205.03      344.65     33.28 o 
  -5  11  35       15.00       36.15     27.43 o 
  -2  11  35        2.29       97.85     32.42 o 
 -10  12  35      669.97      683.83     43.71 o 
  -7  12  35     1805.94     1991.37     59.74 o 
  -4  12  35      105.52      133.31     33.98 o 
  -1  12  35       30.34       98.20     34.52 o 
 -12  13  35      105.49      140.94     39.44 o 
  -9  13  35      605.63      557.01     43.61 o 
  -6  13  35     1502.15     1581.79     59.39 o 
  -3  13  35       37.83       69.50     35.58 o 
 -11  14  35      119.68      198.09     44.95 o 
  -8  14  35       10.06       10.23     38.58 o 
  -5  14  35      112.02      235.53     40.53 o 
  -2  14  35        1.30      -32.02     39.57 o 
 -10  15  35      314.02      358.08     45.87 o 
  -7  15  35       39.51       17.89     43.86 o 
   0   0  36     2616.55     2987.61     79.90 o 
  -1   2  36    26032.52    24657.44    134.14 o 
  -3   3  36   166847.52   161467.97   1126.68 o 
   0   3  36   215420.84   211755.34   1377.78 o 
  -2   4  36   173875.78   175405.36    863.00 o 
  -4   5  36   234354.38   226561.45   1145.84 o 
  -1   5  36   131013.23   125368.23    648.82 o 
  -6   6  36   175004.69   179977.66   1464.23 o 
  -3   6  36   102442.61    95635.05    524.29 o 
   0   6  36   145161.09   146152.06   1200.84 o 
  -5   7  36    95433.60   100608.36    574.49 o 
  -2   7  36   161178.48   162623.41    867.77 o 
  -7   8  36    15350.81    15236.78    158.60 o 
  -4   8  36    77716.13    80874.48    473.71 o 
  -1   8  36    26358.56    26740.98    197.29 o 
  -9   9  36    38586.11    39029.69    386.98 o 
  -6   9  36    28076.33    28151.74    224.15 o 
  -3   9  36    23775.25    24466.38    194.77 o 
   0   9  36    30069.48    29222.17    393.10 o 
  -8  10  36    37984.13    37012.54    275.36 o 
  -5  10  36    24739.23    24145.18    178.00 o 
  -2  10  36    41480.93    39240.12    275.33 o 
 -10  11  36    15973.88    14985.73    141.55 o 
  -7  11  36    25699.57    25846.18    210.93 o 
  -4  11  36    54074.85    52556.54    368.23 o 
  -1  11  36     9583.76     9129.25    110.65 o 
 -12  12  36    19737.05    19278.93    275.49 o 
  -9  12  36    12843.99    12328.23    181.92 o 
  -6  12  36    43653.24    41832.95    364.70 o 
  -3  12  36    24534.95    23917.57    217.24 o 
   0  12  36    15036.84    14875.12    230.89 o 
 -11  13  36    18338.94    18888.13    216.63 o 
  -8  13  36    35151.10    35569.77    328.43 o 
  -5  13  36    20002.74    19458.61    190.70 o 
  -2  13  36    14750.16    15378.89    177.57 o 
 -10  14  36    14121.61    14819.77    186.75 o 
  -7  14  36    20684.09    20929.34    231.47 o 
  -4  14  36    14699.68    15354.02    170.14 o 
  -9  15  36     8581.71     8738.66    133.16 o 
  -6  15  36    15513.14    16177.80    201.78 o 
  -2   3  37     2555.16     2349.44     36.36 o 
  -1   4  37      806.09      742.59     20.54 o 
  -3   5  37     6696.64     6456.01     59.50 o 
  -5   6  37     4070.23     4404.80     55.86 o 
  -2   6  37      309.48      220.53     19.35 o 
  -4   7  37     8585.94     8161.24     79.93 o 
  -1   7  37     1042.08     1001.19     33.47 o 
  -6   8  37        1.28       38.56     21.16 o 
  -3   8  37      761.92      993.41     32.08 o 
  -8   9  37     2476.40     2549.35     53.71 o 
  -5   9  37        1.31      -14.66     19.96 o 
  -2   9  37      652.90      465.80     30.11 o 
  -7  10  37     1279.83     1194.88     42.38 o 
  -4  10  37     1634.39     1344.53     43.37 o 
  -1  10  37       25.29       60.62     27.53 o 
  -9  11  37      754.14      992.31     43.45 o 
  -6  11  37      449.19      525.66     35.88 o 
  -3  11  37     3581.35     3611.31     78.64 o 
 -11  12  37       33.76       58.09     34.22 o 
  -8  12  37     1602.67     1799.25     56.90 o 
  -5  12  37     2392.50     2578.09     71.21 o 
  -2  12  37      617.21      553.89     41.47 o 
 -10  13  37     1136.17     1154.83     52.19 o 
  -7  13  37      149.11       78.80     38.52 o 
  -4  13  37      292.21      388.10     40.63 o 
  -1  13  37      237.04      181.45     42.55 o 
 -12  14  37      545.53      574.00     51.61 o 
  -9  14  37      530.30      565.61     45.69 o 
  -6  14  37        8.75       23.87     45.24 o 
  -3  14  37        1.74       24.82     39.62 o 
  -8  15  37      142.59      112.79     46.59 o 
   0   1  38    16181.15    13764.72    120.37 o 
  -2   2  38     9600.78     9334.98     93.80 o 
  -1   3  38    55239.12    56303.66    278.53 o 
  -3   4  38    11530.28    10859.51    102.73 o 
   0   4  38     4975.63     5469.38     80.64 o 
  -5   5  38     4008.88     4346.67     73.34 o 
  -2   5  38     4189.38     3561.45     56.72 o 
  -4   6  38     1717.42     1500.87     38.82 o 
  -1   6  38     6005.73     5600.05     64.48 o 
  -6   7  38     1359.06     1239.09     44.28 o 
  -3   7  38    13069.82    12066.56    103.50 o 
   0   7  38      507.59      499.13     41.33 o 
  -8   8  38    13527.37    12370.07    166.04 o 
  -5   8  38     5781.25     5907.34     69.12 o 
  -2   8  38     2940.77     2716.59     57.49 o 
  -7   9  38    19481.05    18691.62    155.29 o 
  -4   9  38     4801.60     4623.14     65.22 o 
  -1   9  38     5005.01     4805.16     70.59 o 
  -9  10  38    10027.00     9504.47    114.67 o 
  -6  10  38     3359.84     3243.66     61.74 o 
  -3  10  38     9153.79     9153.81    105.51 o 
   0  10  38      377.56      362.29     46.05 o 
 -11  11  38     4989.67     4647.71    108.32 o 
  -8  11  38     2558.38     2392.37     57.07 o 
  -5  11  38     2396.58     2367.71     56.56 o 
  -2  11  38     5566.78     5651.83     85.32 o 
 -10  12  38       55.09       58.42     33.21 o 
  -7  12  38     1461.06     1398.42     57.12 o 
  -4  12  38     4918.84     4692.95     83.96 o 
  -1  12  38     2316.38     2327.71     68.75 o 
 -12  13  38      547.44      399.12     47.82 o 
  -9  13  38     1228.08     1269.10     56.15 o 
  -6  13  38     2862.79     2672.28     78.41 o 
  -3  13  38     1698.45     1691.05     59.33 o 
   0  13  38     1459.87     1377.49     82.34 o 
 -11  14  38      435.29      372.96     48.04 o 
  -8  14  38     1576.14     1598.76     67.08 o 
  -5  14  38     2774.08     2742.34     77.02 o 
  -7  15  38      651.81      659.83     61.21 o 
  -1   2  39     3952.98     4031.97     39.90 o 
  -2   4  39      832.92      703.31     20.78 o 
  -4   5  39      764.18      694.15     24.35 o 
  -1   5  39     1280.36     1345.39     29.24 o 
  -3   6  39    15581.72    16347.39    125.49 o 
  -5   7  39     2458.82     2150.55     42.04 o 
  -2   7  39      964.96      871.81     30.53 o 
  -7   8  39     1414.02     1307.74     38.81 o 
  -4   8  39      118.81       58.81     20.85 o 
  -1   8  39     2009.40     1774.92     43.84 o 
  -6   9  39      532.64      482.87     31.96 o 
  -3   9  39      338.26      426.80     32.34 o 
  -8  10  39     2659.26     2799.81     60.69 o 
  -5  10  39       93.59       26.83     23.65 o 
  -2  10  39     3710.21     3850.86     68.83 o 
 -10  11  39       86.42       64.04     28.52 o 
  -7  11  39       32.09       23.06     28.10 o 
  -4  11  39      284.34      306.47     33.94 o 
  -1  11  39       13.09       13.52     28.61 o 
  -9  12  39     1784.68     1597.88     55.66 o 
  -6  12  39     1553.01     1425.75     73.64 o 
  -3  12  39     1043.60      991.98     48.37 o 
 -11  13  39      640.80      548.30     45.03 o 
  -8  13  39      177.04      267.13     38.96 o 
  -5  13  39     1180.39     1050.98     50.79 o 
  -2  13  39        6.20       19.78     40.42 o 
 -10  14  39       86.02      136.95     38.81 o 
  -7  14  39      346.73      438.69     49.13 o 
  -4  14  39      297.85      329.99     43.50 o 
  -1   1  40      200.01      310.34     19.78 o 
   0   2  40    59449.82    66027.79    517.04 o 
  -2   3  40       46.30      104.53     15.74 o 
  -4   4  40    11041.24    10496.69    166.89 o 
  -1   4  40     6262.60     7071.84     63.30 o 
  -3   5  40     7518.81     7712.04     67.90 o 
   0   5  40    11440.79    11980.66    136.49 o 
  -5   6  40     4759.65     4605.24     67.62 o 
  -2   6  40      800.91      824.74     27.98 o 
  -7   7  40      323.95      296.49     36.19 o 
  -4   7  40        4.98       37.43     19.27 o 
  -1   7  40      422.05      512.08     31.16 o 
  -6   8  40      261.27      385.71     27.92 o 
  -3   8  40     1508.92     1567.53     40.62 o 
   0   8  40     1949.91     1959.17     67.05 o 
  -8   9  40    11026.26    10575.42    109.14 o 
  -5   9  40       98.26      143.35     24.38 o 
  -2   9  40      111.44       46.01     25.70 o 
 -10  10  40     3947.38     4217.20     99.88 o 
  -7  10  40     5375.89     4787.40     74.95 o 
  -4  10  40      725.81      648.34     35.97 o 
  -1  10  40     1117.54     1182.71     43.03 o 
  -9  11  40       41.36       11.82     27.90 o 
  -6  11  40     1389.47     1378.00     47.09 o 
  -3  11  40     1913.32     2097.84     55.59 o 
   0  11  40       11.34       30.38     41.71 o 
 -11  12  40      431.81      315.84     39.61 o 
  -8  12  40      292.90      304.56     37.14 o 
  -5  12  40      663.32      763.73     44.05 o 
  -2  12  40       77.73       78.19     34.60 o 
 -10  13  40     1062.74     1161.61     53.91 o 
  -7  13  40       18.40       20.91     38.36 o 
  -4  13  40        9.04      -49.26     32.84 o 
  -1  13  40      871.96      978.00     56.41 o 
  -9  14  40       48.78       86.99     39.13 o 
  -6  14  40      484.68      576.08     53.13 o 
  -3  14  40      190.28      254.94     45.24 o 
  -1   3  41      835.33      804.18     21.42 o 
  -3   4  41      252.75      221.29     17.32 o 
  -2   5  41     3045.64     2511.03     38.75 o 
  -4   6  41      133.88      172.64     19.45 o 
  -1   6  41     3058.60     3154.15     49.39 o 
  -6   7  41     3195.39     2962.98     52.51 o 
  -3   7  41     1031.04      951.01     31.14 o 
  -5   8  41     7450.85     7263.65     82.89 o 
  -2   8  41        1.69       20.56     23.50 o 
  -7   9  41        4.23       10.06     25.71 o 
  -4   9  41     4848.09     4545.46     69.36 o 
  -1   9  41       16.45      -28.34     24.65 o 
  -9  10  41      851.58      710.13     37.05 o 
  -6  10  41     3486.40     3537.04     66.17 o 
  -3  10  41     3439.77     3020.56     62.81 o 
  -8  11  41      282.84      237.26     33.19 o 
  -5  11  41     1072.43     1242.12     45.80 o 
  -2  11  41       39.57      -30.07     28.67 o 
 -10  12  41        1.27      -24.27     33.24 o 
  -7  12  41       16.04       25.77     32.79 o 
  -4  12  41      306.28      341.07     38.00 o 
  -1  12  41      123.66       66.88     36.37 o 
 -12  13  41      164.07      172.48     42.84 o 
  -9  13  41      274.36      273.64     40.01 o 
  -6  13  41     2213.87     2647.36     79.19 o 
  -3  13  41       89.86        0.99     35.53 o 
 -11  14  41      858.49      795.36     52.35 o 
  -8  14  41     1622.65     1773.53     75.39 o 
  -5  14  41        0.49      -59.20     39.46 o 
   0   0  42      719.06      940.50     50.27 o 
  -1   2  42     4993.09     5891.58     50.75 o 
  -3   3  42    63007.05    64411.52    613.48 o 
   0   3  42    27569.14    28600.17    251.79 o 
  -2   4  42      507.15      438.58     24.88 o 
  -4   5  42     1915.79     2150.47     38.39 o 
  -1   5  42    12494.06    13370.66    104.03 o 
  -6   6  42     4628.26     4521.99     89.67 o 
  -3   6  42       15.49       17.58     18.38 o 
   0   6  42     6410.36     6567.44    107.94 o 
  -5   7  42     1857.04     1843.70     42.56 o 
  -2   7  42     6036.92     5823.22     72.01 o 
  -7   8  42     1485.13     1415.91     41.46 o 
  -4   8  42      198.47      244.66     24.35 o 
  -1   8  42    15973.56    16044.06    151.21 o 
  -9   9  42      150.19      103.86     38.63 o 
  -6   9  42     5318.89     5065.21     75.50 o 
  -3   9  42     2147.55     2106.04     51.31 o 
   0   9  42     9703.39     8932.25    151.85 o 
  -8  10  42       81.86      110.22     29.19 o 
  -5  10  42       81.15      111.61     30.08 o 
  -2  10  42     2303.83     2186.59     55.48 o 
 -10  11  42        3.57      -39.34     28.20 o 
  -7  11  42       51.18       -8.87     27.78 o 
  -4  11  42      769.96      845.07     41.57 o 
  -1  11  42      182.93      143.37     32.66 o 
 -12  12  42      178.49      130.32     54.37 o 
  -9  12  42     2243.26     2256.08     64.28 o 
  -6  12  42      364.95      338.61     44.33 o 
  -3  12  42        7.48        2.64     32.42 o 
   0  12  42     3288.82     4014.98    177.80 o 
 -11  13  42     1368.88     1372.93     57.18 o 
  -8  13  42       27.80      -33.14     34.45 o 
  -5  13  42     2290.28     2264.59     70.04 o 
  -2  13  42      593.15      819.36     49.92 o 
 -10  14  42      551.88      482.99     47.56 o 
  -7  14  42      102.26       26.25     42.22 o 
  -4  14  42      976.49      946.48     53.84 o 
  -2   3  43        2.75      -19.11     12.92 o 
  -1   4  43    10773.95    10253.74     82.31 o 
  -3   5  43     6238.27     5718.74     58.02 o 
  -5   6  43     6166.68     6550.18     72.29 o 
  -2   6  43     1049.25     1033.28     33.01 o 
  -4   7  43     1402.96     1483.24     37.15 o 
  -1   7  43      850.39      803.58     32.14 o 
  -6   8  43      787.70      773.09     35.77 o 
  -3   8  43      465.44      432.39     28.81 o 
  -8   9  43       48.10      -20.08     24.29 o 
  -5   9  43      179.00      223.18     27.09 o 
  -2   9  43        4.65        5.92     26.39 o 
  -7  10  43     1839.94     1864.26     51.91 o 
  -4  10  43        7.50        8.46     26.51 o 
  -1  10  43      231.76      120.63     30.63 o 
  -9  11  43      158.80      144.28     32.27 o 
  -6  11  43       79.82      119.02     32.30 o 
  -3  11  43       33.05        9.36     29.31 o 
 -11  12  43        2.77      -40.79     32.51 o 
  -8  12  43      463.90      622.31     43.86 o 
  -5  12  43       15.04       25.64     38.00 o 
  -2  12  43        0.76      -34.03     33.04 o 
 -10  13  43        6.18       37.04     37.88 o 
  -7  13  43      920.26     1043.06     58.48 o 
  -4  13  43      543.51      511.19     44.24 o 
  -1  13  43       14.75      -41.76     40.40 o 
  -9  14  43       22.16      -16.32     43.16 o 
  -6  14  43      377.30      399.28     50.95 o 
   0   1  44     2747.94     2529.53     45.05 o 
  -2   2  44    31143.86    30756.96    275.12 o 
  -1   3  44     3243.67     3017.79     38.56 o 
  -3   4  44    27465.62    27283.86    169.84 o 
   0   4  44    10153.93     9340.11    116.11 o 
  -5   5  44    29306.53    28899.54    266.68 o 
  -2   5  44     5230.28     5245.55     64.23 o 
  -4   6  44    14375.65    14780.22    126.16 o 
  -1   6  44     3850.49     3885.76     55.64 o 
  -6   7  44     3142.05     2896.51     53.21 o 
  -3   7  44     2570.89     2597.11     49.23 o 
   0   7  44    17246.85    18677.35    257.39 o 
  -8   8  44      178.26      237.69     69.62 o 
  -5   8  44     4877.42     4610.67     66.73 o 
  -2   8  44     1831.74     1922.32     49.26 o 
  -7   9  44      292.96      142.41     28.92 o 
  -4   9  44    10123.48     9818.28    103.35 o 
  -1   9  44    11653.14    10862.37    118.78 o 
  -9  10  44      494.22      683.86     39.89 o 
  -6  10  44     2991.96     3112.50     63.44 o 
  -3  10  44     4499.57     4048.53     71.46 o 
   0  10  44     1105.35     1399.90     66.46 o 
 -11  11  44      594.15      519.99     54.85 o 
  -8  11  44     1788.03     1917.06     54.88 o 
  -5  11  44      493.30      454.77     41.37 o 
  -2  11  44     2219.32     2337.13     60.04 o 
 -10  12  44     4033.17     3982.08     83.55 o 
  -7  12  44     3908.38     3794.71     89.78 o 
  -4  12  44       37.24       36.69     33.58 o 
  -1  12  44       30.70       -1.18     35.36 o 
  -9  13  44     1062.51     1105.52     65.99 o 
  -6  13  44       95.92      -25.56     39.96 o 
  -3  13  44      185.09      140.58     38.68 o 
  -8  14  44     1929.10     1985.78     75.12 o 
  -5  14  44       44.49       86.74     45.75 o 
  -1   2  45     2677.48     2562.47     32.96 o 
  -2   4  45       21.30      -22.07     15.70 o 
  -4   5  45      775.71      963.33     28.54 o 
  -1   5  45        5.85        2.50     17.91 o 
  -3   6  45      729.06      812.44     29.70 o 
  -5   7  45      521.72      453.01     28.52 o 
  -2   7  45      452.09      390.82     27.05 o 
  -7   8  45     2702.42     2310.55     51.43 o 
  -4   8  45      595.85      528.96     32.07 o 
  -1   8  45       96.25      166.41     28.21 o 
  -6   9  45      330.46      339.36     36.64 o 
  -3   9  45     1129.01     1128.12     53.27 o 
  -8  10  45      721.17      735.58     40.27 o 
  -5  10  45      486.09      476.02     36.85 o 
  -2  10  45      282.76      216.25     32.51 o 
 -10  11  45        7.95      -21.01     29.52 o 
  -7  11  45      180.29      295.97     34.48 o 
  -4  11  45       14.51       -9.82     28.82 o 
  -1  11  45        0.00      -14.85     30.18 o 
  -9  12  45      581.23      605.82     45.50 o 
  -6  12  45      776.64      776.08     53.54 o 
  -3  12  45      881.72      926.00     49.17 o 
 -11  13  45        9.08        3.66     37.32 o 
  -8  13  45      659.81      584.37     52.56 o 
  -5  13  45      627.01      697.86     54.15 o 
  -2  13  45      336.58      330.96     44.16 o 
  -7  14  45      167.92      155.40     47.06 o 
  -1   1  46     5113.82     5779.90     76.12 o 
   0   2  46     1097.54     1340.06     37.06 o 
  -2   3  46    14594.93    14695.94    110.32 o 
  -4   4  46     5732.72     5936.56    106.07 o 
  -1   4  46     2306.11     2109.89     38.37 o 
  -3   5  46     8448.34     8389.25     81.95 o 
   0   5  46     6074.38     6033.72    107.74 o 
  -5   6  46    14906.65    14736.79    128.12 o 
  -2   6  46     1231.26      960.61     33.77 o 
  -7   7  46      291.74      322.66     47.48 o 
  -4   7  46     6663.25     6899.09     81.20 o 
  -1   7  46     4435.66     4291.77     67.51 o 
  -6   8  46      522.17      456.09     32.89 o 
  -3   8  46       26.81      -17.29     22.67 o 
   0   8  46     9153.28     8650.26    139.09 o 
  -8   9  46       63.95       96.52     28.74 o 
  -5   9  46     3311.09     3248.67     66.99 o 
  -2   9  46     2317.23     2263.11     65.68 o 
 -10  10  46        6.10       74.25     41.90 o 
  -7  10  46        4.34        5.50     27.79 o 
  -4  10  46     1839.40     2039.33     78.37 o 
  -1  10  46      584.81      485.10     38.09 o 
  -9  11  46     1618.48     1343.13     50.07 o 
  -6  11  46     5160.32     5493.15     95.71 o 
  -3  11  46     1179.09     1049.15     45.68 o 
   0  11  46      651.74      731.71     67.25 o 
 -11  12  46     1980.89     2209.30     92.53 o 
  -8  12  46     2666.91     2844.79     71.54 o 
  -5  12  46       52.45        1.21     38.44 o 
  -2  12  46      827.76      782.08     48.29 o 
 -10  13  46     4072.31     4682.00     97.88 o 
  -7  13  46     3389.20     3495.80    123.21 o 
  -4  13  46      254.89      295.04     41.96 o 
  -6  14  46      401.69      494.60     53.71 o 
  -1   3  47    10694.99     9965.52     81.97 o 
  -3   4  47    12843.88    12818.22    102.69 o 
  -2   5  47     8645.17     7973.53     93.11 o 
  -4   6  47     5788.07     5281.83     69.03 o 
  -1   6  47     2942.51     2734.22     53.56 o 
  -6   7  47     4606.25     4395.72     69.91 o 
  -3   7  47     6730.92     6544.00     79.23 o 
  -5   8  47      238.15      208.47     28.89 o 
  -2   8  47     3012.79     3048.55     60.63 o 
  -7   9  47      552.60      621.52     37.91 o 
  -4   9  47      552.33      436.79     35.79 o 
  -1   9  47        4.19       19.61     27.85 o 
  -9  10  47        0.09      -29.18     28.71 o 
  -6  10  47      407.90      372.28     36.73 o 
  -3  10  47      891.54     1053.95     44.12 o 
  -8  11  47     1907.30     1755.35     54.47 o 
  -5  11  47       31.18      -22.43     33.79 o 
  -2  11  47      749.95      685.31     45.15 o 
 -10  12  47      417.30      353.46     42.93 o 
  -7  12  47       86.40       42.59     39.39 o 
  -4  12  47      911.12     1004.76     49.95 o 
  -1  12  47        0.61      -19.55     37.79 o 
  -9  13  47       49.94       36.76     38.38 o 
  -6  13  47      111.42       23.89     41.13 o 
  -3  13  47     2214.51     2110.32     67.39 o 
   0   0  48     2589.46     3014.53    174.23 o 
  -1   2  48    45705.13    47047.94    250.89 o 
  -3   3  48    35502.37    36104.75    317.32 o 
   0   3  48    30098.83    29096.04    266.06 o 
  -2   4  48     9434.55     9192.50     85.62 o 
  -4   5  48    11113.81    11294.04    101.09 o 
  -1   5  48    24452.80    23616.63    184.89 o 
  -6   6  48     2480.25     2837.77     80.30 o 
  -3   6  48    23792.81    24047.34    181.76 o 
   0   6  48      302.10      503.90     42.06 o 
  -5   7  48     9782.09    10442.88    111.61 o 
  -2   7  48    20789.29    20019.26    170.02 o 
  -7   8  48     9429.47     9402.96    108.68 o 
  -4   8  48    20090.84    20406.74    175.19 o 
  -1   8  48     6746.63     6819.99     89.87 o 
  -9   9  48      229.58      137.21     41.48 o 
  -6   9  48    22680.80    22266.44    200.14 o 
  -3   9  48    17123.70    17093.16    158.70 o 
   0   9  48     8654.54     8682.33    160.85 o 
  -8  10  48     8244.15     7753.70    103.26 o 
  -5  10  48     8459.75     8727.38    137.88 o 
  -2  10  48     2305.83     2687.08     62.51 o 
 -10  11  48     7797.58     7927.47    113.47 o 
  -7  11  48     2311.14     2131.83     61.69 o 
  -4  11  48    10692.48    10536.64    130.29 o 
  -1  11  48     4885.22     4829.23     85.04 o 
 -12  12  48     5118.81     4681.83    246.19 o 
  -9  12  48     5184.08     5455.50     96.75 o 
  -6  12  48     3703.38     3767.76     91.89 o 
  -3  12  48     2484.41     2455.91     68.08 o 
   0  12  48     3284.83     3740.15    185.46 o 
  -8  13  48     3169.30     3387.37     91.03 o 
  -5  13  48     4073.02     4006.22     97.84 o 
  -2   3  49      645.80      710.58     26.07 o 
  -1   4  49     2084.77     1881.93     40.19 o 
  -3   5  49     1145.10     1078.96     34.48 o 
  -5   6  49      270.31      226.73     27.65 o 
  -2   6  49      458.91      394.06     27.80 o 
  -4   7  49     3025.36     2652.72     80.08 o 
  -1   7  49      986.54      741.59     36.02 o 
  -6   8  49     3205.66     3096.63     62.76 o 
  -3   8  49      523.32      531.45     34.66 o 
  -8   9  49     1800.85     1655.61     51.39 o 
  -5   9  49      503.94      560.78     39.95 o 
  -2   9  49        1.75       -4.94     28.07 o 
  -7  10  49        6.22        5.86     29.15 o 
  -4  10  49      175.59      297.61     36.87 o 
  -1  10  49       67.37       43.12     30.62 o 
  -9  11  49      361.66      385.22     38.60 o 
  -6  11  49      206.87      282.45     42.76 o 
  -3  11  49       57.10      -14.03     29.65 o 
 -11  12  49       79.07      114.09     42.87 o 
  -8  12  49        5.34      -53.82     35.88 o 
  -5  12  49     2453.82     2476.63     78.07 o 
  -2  12  49      679.53      564.20     46.26 o 
 -10  13  49       57.02       45.91     40.17 o 
  -7  13  49      211.83      138.15     45.53 o 
  -4  13  49        0.09        0.18     38.76 o 
   0   1  50    52766.56    51329.05    373.03 o 
  -2   2  50    74155.90    70328.01    564.87 o 
  -1   3  50    16665.16    15211.97    121.00 o 
  -3   4  50     1289.32     1283.71     32.87 o 
   0   4  50     4010.17     4655.04     82.80 o 
  -5   5  50    43634.88    41033.59    395.05 o 
  -2   5  50     1729.33     2190.46     47.87 o 
  -4   6  50     8980.41     9405.75     97.73 o 
  -1   6  50     5547.51     5706.25     77.64 o 
  -6   7  50    10990.13    12096.89    124.98 o 
  -3   7  50    38654.95    37181.07    273.59 o 
   0   7  50     7726.11     8486.12    150.91 o 
  -8   8  50      299.38      326.83     49.10 o 
  -5   8  50    22556.51    22579.34    191.22 o 
  -2   8  50    11731.47    11830.85    124.34 o 
  -7   9  50    17590.60    17206.08    163.14 o 
  -4   9  50    23996.10    24341.87    215.11 o 
  -1   9  50     5783.98     5382.93     84.74 o 
  -9  10  50      976.86     1095.86     47.73 o 
  -6  10  50     8537.34     8300.92    112.24 o 
  -3  10  50     6083.19     5804.62     88.73 o 
   0  10  50     6470.68     6656.67    163.39 o 
 -11  11  50     4011.69     3613.03    146.78 o 
  -8  11  50     2989.95     3002.25     68.48 o 
  -5  11  50    11424.78    10578.00    139.91 o 
  -2  11  50     1678.40     1673.35     55.42 o 
 -10  12  50     2384.16     1923.64     68.71 o 
  -7  12  50     1288.14     1408.34     64.99 o 
  -4  12  50     2572.87     2345.58     82.43 o 
  -1  12  50     2202.61     2096.20     72.10 o 
  -9  13  50     1560.37     1406.74     63.96 o 
  -6  13  50     1641.57     1498.44     68.55 o 
  -1   2  51     1793.89     1836.04     35.82 o 
  -2   4  51     2854.00     2803.88     49.20 o 
  -4   5  51     1327.30     1147.90     36.89 o 
  -1   5  51       24.75        6.34     21.61 o 
  -3   6  51     2015.23     2162.51     50.99 o 
  -5   7  51       34.27       47.10     27.23 o 
  -2   7  51      356.80      303.68     30.84 o 
  -7   8  51     1056.84     1075.05     43.71 o 
  -4   8  51       94.50      187.08     31.22 o 
  -1   8  51     1544.63     1554.34     48.21 o 
  -6   9  51      212.57      209.66     34.92 o 
  -3   9  51        5.00       78.03     30.39 o 
  -8  10  51      806.21     1002.34     46.32 o 
  -5  10  51       34.17      113.37     37.44 o 
  -2  10  51      348.59      435.19     37.34 o 
 -10  11  51        2.22        4.30     35.18 o 
  -7  11  51        7.05       37.64     34.53 o 
  -4  11  51      481.88      622.19     44.47 o 
  -1  11  51       41.37       80.52     37.70 o 
  -9  12  51       36.52       12.18     36.61 o 
  -6  12  51      358.84      463.33     49.74 o 
  -3  12  51      407.94      370.17     42.91 o 
  -8  13  51      187.90      288.74     48.97 o 
  -5  13  51      612.78      776.19     57.73 o 
  -1   1  52   107270.03   106834.88    773.35 o 
   0   2  52    89775.78    89377.95    703.98 o 
  -2   3  52    21101.55    21388.92    170.70 o 
  -4   4  52    29896.12    31136.09    288.61 o 
  -1   4  52     6025.41     5759.28     68.50 o 
  -3   5  52     2694.30     3199.98     55.19 o 
   0   5  52     7120.68     6938.68    115.53 o 
  -5   6  52    28520.64    27938.41    219.75 o 
  -2   6  52    50239.13    48265.84    340.26 o 
  -7   7  52     9833.72     9954.69    170.67 o 
  -4   7  52    28935.98    28373.46    223.53 o 
  -1   7  52    21129.43    19739.00    173.05 o 
  -6   8  52    27385.73    27669.58    226.63 o 
  -3   8  52    37765.75    36852.61    291.72 o 
   0   8  52    18578.42    16786.01    328.86 o 
  -8   9  52     5985.11     5513.86     86.79 o 
  -5   9  52    32091.99    32409.07    269.18 o 
  -2   9  52     8505.57     8018.99    122.61 o 
 -10  10  52     2680.57     2621.14     99.49 o 
  -7  10  52    11502.09    11002.25    135.85 o 
  -4  10  52    29563.67    29634.39    254.82 o 
  -1  10  52     3490.40     3368.22     75.27 o 
  -9  11  52     6521.56     6132.55     96.50 o 
  -6  11  52     9317.14     9059.92    145.46 o 
  -3  11  52     4691.80     4884.52     85.15 o 
   0  11  52     5671.61     5871.24    145.47 o 
  -8  12  52     3665.01     3725.78     87.56 o 
  -5  12  52     5758.65     5630.97    119.89 o 
  -2  12  52     3554.70     3289.19     80.76 o 
  -7  13  52     3454.28     3437.45     93.52 o 
  -1   3  53      586.98      530.14     27.75 o 
  -3   4  53     1072.62      826.18     30.89 o 
  -2   5  53     1403.24     1523.51     40.52 o 
  -4   6  53     4965.45     5004.52     70.43 o 
  -1   6  53     2493.56     2232.14     52.38 o 
  -6   7  53      951.00     1169.19     44.01 o 
  -3   7  53      232.78      379.08     33.47 o 
  -5   8  53     1509.59     1567.85     55.09 o 
  -2   8  53      122.19      122.95     30.20 o 
  -7   9  53      137.97      173.82     32.58 o 
  -4   9  53        1.26       84.31     33.11 o 
  -1   9  53     1001.37      927.69     46.45 o 
  -9  10  53       96.55       91.35     35.69 o 
  -6  10  53      385.10      307.74     39.07 o 
  -3  10  53     1447.03     1591.61     55.56 o 
  -8  11  53      102.78       85.71     36.53 o 
  -5  11  53      794.20      956.94     53.82 o 
  -2  11  53      158.97      171.77     36.59 o 
 -10  12  53       62.02       56.84     39.18 o 
  -7  12  53      321.53      425.59     50.32 o 
  -4  12  53      110.05      131.51     44.56 o 
  -6  13  53      256.32      351.75     52.93 o 
   0   0  54    35724.21    35831.00    481.19 o 
  -1   2  54   113182.81   112411.86    616.19 o 
  -3   3  54    43779.79    44159.83    383.37 o 
   0   3  54    62045.52    59890.58    584.17 o 
  -2   4  54     4588.37     4802.86     65.92 o 
  -4   5  54    29909.03    27418.28    266.95 o 
  -1   5  54    13633.98    15195.27    133.49 o 
  -6   6  54    15201.07    14785.05    214.40 o 
  -3   6  54    32506.88    31322.84    239.68 o 
   0   6  54    10100.36    10458.15    169.76 o 
  -5   7  54    21599.73    21951.00    188.45 o 
  -2   7  54    48922.83    48661.08    344.94 o 
  -7   8  54    17012.13    16561.06    165.32 o 
  -4   8  54    42689.56    43609.48    334.91 o 
  -1   8  54    14360.60    14804.82    155.52 o 
  -9   9  54     9752.26    10710.04    189.76 o 
  -6   9  54    23938.16    23874.95    217.48 o 
  -3   9  54    23575.67    24165.90    218.55 o 
   0   9  54    13210.91    13713.42    217.75 o 
  -8  10  54    15578.45    15938.44    162.06 o 
  -5  10  54    26530.23    25840.14    260.06 o 
  -2  10  54    10477.38    10528.55    155.73 o 
 -10  11  54     9104.54     9522.11    130.84 o 
  -7  11  54     6885.40     7377.29    115.49 o 
  -4  11  54    13047.68    12975.74    157.83 o 
  -1  11  54     7772.22     8197.98    121.09 o 
  -9  12  54     8801.06     9353.51    146.90 o 
  -6  12  54     5989.68     6022.56    109.36 o 
  -3  12  54     8103.56     8231.18    140.43 o 
  -2   3  55     2407.83     2358.00     45.61 o 
  -1   4  55     6484.30     6587.55     75.38 o 
  -3   5  55      643.08      659.17     35.24 o 
  -5   6  55     3664.18     3712.13     66.67 o 
  -2   6  55      979.39      926.82     39.54 o 
  -4   7  55     4899.94     4855.03     76.35 o 
  -1   7  55     1226.03     1129.35     43.32 o 
  -6   8  55     1180.47     1190.13     46.46 o 
  -3   8  55      620.60      544.99     39.27 o 
  -8   9  55      277.89      297.29     38.46 o 
  -5   9  55        1.50       14.76     32.36 o 
  -2   9  55     1315.33     1236.23     48.25 o 
  -7  10  55     2135.85     1997.13     61.83 o 
  -4  10  55       15.62        9.29     33.70 o 
  -1  10  55       33.56       35.82     34.80 o 
  -9  11  55       58.26       32.64     33.91 o 
  -6  11  55      341.44      351.62     44.24 o 
  -3  11  55        4.78      -38.90     33.62 o 
  -8  12  55      147.79       95.92     39.66 o 
  -5  12  55       98.18       81.40     43.98 o 
   0   1  56     9079.09     8918.55    117.73 o 
  -2   2  56       50.71       16.34     30.43 o 
  -1   3  56    25102.67    23734.96    172.57 o 
  -3   4  56     6517.42     6887.87     77.95 o 
   0   4  56      104.25      120.51     34.44 o 
  -5   5  56     9227.78     9269.88    158.30 o 
  -2   5  56     1746.84     2020.93     49.72 o 
  -4   6  56     3033.68     3156.40     60.57 o 
  -1   6  56     3953.64     3568.61     65.13 o 
  -6   7  56      255.53      429.14     34.48 o 
  -3   7  56    17456.47    16629.60    174.91 o 
   0   7  56      690.83      772.74     60.06 o 
  -8   8  56     2833.03     2612.69     93.37 o 
  -5   8  56     4415.76     4602.39     82.17 o 
  -2   8  56     4282.42     4489.42     90.35 o 
  -7   9  56     4209.53     3990.07     78.60 o 
  -4   9  56     6266.99     6020.72     95.83 o 
  -1   9  56     3044.90     2946.92     70.93 o 
  -9  10  56     1362.79     1410.02     57.35 o 
  -6  10  56     3454.85     3219.10     75.59 o 
  -3  10  56     2313.31     2295.85     65.17 o 
   0  10  56     1017.28     1188.07    110.85 o 
  -8  11  56     1540.70     1437.59     57.71 o 
  -5  11  56     1567.01     1484.89     61.63 o 
  -2  11  56      890.58      841.15     49.71 o 
  -7  12  56      600.82      686.37     52.15 o 
  -4  12  56      962.02      980.23     57.76 o 
  -1   2  57      570.38      779.85     33.55 o 
  -2   4  57      678.86      572.79     30.83 o 
  -4   5  57       35.03       61.23     24.22 o 
  -1   5  57     1365.13     1246.10     39.69 o 
  -3   6  57     1445.63     1722.38     48.18 o 
  -5   7  57     1351.37     1194.05     47.82 o 
  -2   7  57     2923.03     2927.83     65.56 o 
  -7   8  57      818.66      705.74     43.35 o 
  -4   8  57       44.35       66.72     29.31 o 
  -1   8  57     1034.82     1035.64     47.11 o 
  -6   9  57       40.26       20.20     32.60 o 
  -3   9  57      464.77      506.67     40.23 o 
  -8  10  57      639.34      625.57     44.63 o 
  -5  10  57        0.64        4.25     35.90 o 
  -2  10  57      183.41      166.76     36.85 o 
 -10  11  57      161.06      107.73     41.71 o 
  -7  11  57      427.84      401.44     44.91 o 
  -4  11  57       41.23       87.56     39.46 o 
  -1  11  57       23.51       -1.77     37.57 o 
  -6  12  57      251.47      347.02     47.67 o 
  -1   1  58    23935.21    24791.32    249.49 o 
   0   2  58     3495.74     3287.97     97.22 o 
  -2   3  58     7199.33     7221.51     83.37 o 
  -4   4  58    10449.22     9785.94    198.31 o 
  -1   4  58     4173.89     3555.79     56.24 o 
  -3   5  58       63.70      152.85     26.50 o 
   0   5  58     4455.43     4153.20    102.99 o 
  -5   6  58       15.89      -34.26     25.17 o 
  -2   6  58      141.57      166.06     29.29 o 
  -7   7  58     2015.28     2175.37     85.89 o 
  -4   7  58      274.98      339.46     32.47 o 
  -1   7  58      899.85      787.22     42.12 o 
  -6   8  58      257.72      192.46     34.71 o 
  -3   8  58      312.00      340.78     36.46 o 
   0   8  58       29.71       51.42     46.56 o 
  -8   9  58     3066.76     3434.32     77.33 o 
  -5   9  58      635.06      770.17     45.55 o 
  -2   9  58      413.81      440.96     46.33 o 
 -10  10  58      780.52      804.83     72.93 o 
  -7  10  58      911.64     1170.75     53.16 o 
  -4  10  58      289.47      250.40     41.30 o 
  -1  10  58      143.32       97.02     37.23 o 
  -9  11  58      693.63      709.70     52.38 o 
  -6  11  58       10.25      -14.27     36.97 o 
  -3  11  58     1202.04     1259.68     55.89 o 
  -5  12  58      212.31      195.26     54.26 o 
  -1   3  59       31.58       13.60     22.33 o 
  -3   4  59      664.13      795.09     39.31 o 
  -2   5  59     1772.68     1633.11     46.66 o 
  -4   6  59      832.20      843.99     41.13 o 
  -1   6  59       84.08       32.50     28.15 o 
  -6   7  59     3331.86     3180.09     69.76 o 
  -3   7  59     1062.91     1015.84     42.63 o 
  -5   8  59      194.55      136.41     34.00 o 
  -2   8  59     1023.65     1048.47     47.41 o 
  -7   9  59       16.63       26.82     33.46 o 
  -4   9  59       37.84        3.04     34.51 o 
  -1   9  59      245.68      337.22     39.94 o 
  -9  10  59      241.43      278.78     41.12 o 
  -6  10  59      484.64      467.58     45.63 o 
  -3  10  59      373.10      368.16     41.29 o 
  -8  11  59       25.08       21.71     36.60 o 
  -5  11  59        1.93      -53.88     37.16 o 
  -2  11  59      175.87      183.19     44.09 o 
   0   0  60     5002.92     5851.19    268.19 o 
  -1   2  60       40.48       53.24     23.08 o 
  -3   3  60      292.38      302.08     39.22 o 
   0   3  60     1054.60     1188.10     60.62 o 
  -2   4  60      172.03      179.22     27.20 o 
  -4   5  60     8389.00     7616.84    107.72 o 
  -1   5  60     6726.58     6571.89     98.28 o 
  -6   6  60      155.27      238.99     47.60 o 
  -3   6  60      921.78      993.85     41.19 o 
   0   6  60     1199.22     1524.57     70.90 o 
  -5   7  60      454.79      342.76     36.15 o 
  -2   7  60      452.61      345.52     35.64 o 
  -7   8  60      574.82      771.78     45.30 o 
  -4   8  60     2987.38     3295.04     77.15 o 
  -1   8  60      319.52      362.10     37.52 o 
  -9   9  60       95.48        3.65     50.99 o 
  -6   9  60      125.73      234.45     37.52 o 
  -3   9  60      165.66       55.03     32.83 o 
   0   9  60     3019.75     3479.93    122.48 o 
  -8  10  60      132.71      163.08     40.19 o 
  -5  10  60        8.10      -11.81     36.27 o 
  -2  10  60        9.45        6.64     37.35 o 
  -7  11  60      536.40      551.17     52.18 o 
  -4  11  60        4.83      -10.51     39.71 o 
  -2   3  61       99.76      136.83     24.87 o 
  -1   4  61      296.69      295.55     31.54 o 
  -3   5  61     3566.15     3133.56     73.36 o 
  -5   6  61      567.53      634.64     42.21 o 
  -2   6  61       24.32       34.77     28.29 o 
  -4   7  61      253.48      286.58     34.78 o 
  -1   7  61     1202.87     1026.20     49.36 o 
  -6   8  61       82.86      105.32     33.53 o 
  -3   8  61      577.12      537.94     39.89 o 
  -8   9  61        0.00        6.01     35.23 o 
  -5   9  61      144.07       88.62     36.72 o 
  -2   9  61       12.99      -17.14     33.94 o 
  -7  10  61        4.67        0.33     33.99 o 
  -4  10  61      549.53      657.88     50.31 o 
  -1  10  61      197.76      242.64     41.72 o 
  -6  11  61       40.79       18.28     39.72 o 
  -3  11  61        1.11       -3.25     39.78 o 
   0   1  62     1436.85     1137.39     85.07 o 
  -2   2  62    24204.54    23689.21    286.44 o 
  -1   3  62     4682.38     4029.95     67.03 o 
  -3   4  62      291.37      233.43     30.96 o 
   0   4  62    24548.11    23428.27    335.75 o 
  -5   5  62      372.00      252.95     47.50 o 
  -2   5  62     3517.46     3128.26     64.54 o 
  -4   6  62     2088.30     1840.89     55.15 o 
  -1   6  62     7197.96     6604.82    102.56 o 
  -6   7  62     1860.48     1665.37     58.36 o 
  -3   7  62     1819.81     1741.34     54.66 o 
   0   7  62     2476.82     2506.59     97.61 o 
  -8   8  62     8598.67     8083.12    164.71 o 
  -5   8  62     3388.58     3210.05     76.76 o 
  -2   8  62      163.76       73.74     34.88 o 
  -7   9  62     2779.20     2810.54     76.54 o 
  -4   9  62     2882.35     3003.85     77.94 o 
  -1   9  62       43.81       57.62     39.09 o 
  -9  10  62     2412.43     2418.44     76.67 o 
  -6  10  62     1161.72     1070.64     56.48 o 
  -3  10  62     1095.82      945.67     54.59 o 
  -8  11  62      985.01      932.00     56.83 o 
  -5  11  62      130.21       93.11     43.06 o 
  -1   2  63     1022.44      932.17     37.62 o 
  -2   4  63      242.44      177.66     28.28 o 
  -4   5  63     2022.38     2215.77     62.01 o 
  -1   5  63     1064.86     1009.66     46.46 o 
  -3   6  63        0.24      -12.14     26.45 o 
  -5   7  63     1643.64     1718.72     76.35 o 
  -2   7  63       78.61       65.59     33.08 o 
  -7   8  63      127.63      114.32     38.01 o 
  -4   8  63       56.47       -8.11     33.66 o 
  -1   8  63      401.32      371.29     41.81 o 
  -6   9  63       39.05        1.45     33.76 o 
  -3   9  63      362.45      226.85     43.80 o 
  -8  10  63      231.39      187.90     44.21 o 
  -5  10  63       62.45       30.80     37.76 o 
  -2  10  63     1041.45     1085.87     58.35 o 
  -7  11  63      154.26      106.01     43.07 o 
  -4  11  63      217.77      300.19     46.93 o 
  -1   1  64     2769.11     3250.61    101.51 o 
   0   2  64       21.08       10.75     36.58 o 
  -2   3  64      566.91      735.93     36.39 o 
  -4   4  64     3349.90     3212.59    107.13 o 
  -1   4  64      784.88      793.98     40.70 o 
  -3   5  64      517.67      530.58     35.26 o 
   0   5  64     7586.09     7785.54    263.53 o 
  -5   6  64       44.59       11.62     31.50 o 
  -2   6  64      171.17      216.71     35.15 o 
  -7   7  64     1968.02     2439.18     98.63 o 
  -4   7  64        2.08      -18.36     30.88 o 
  -1   7  64      713.81      803.79     47.70 o 
  -6   8  64       50.69       39.44     35.16 o 
  -3   8  64      612.49      560.89     42.88 o 
   0   8  64      496.58      306.49     57.16 o 
  -8   9  64      799.75      924.08     55.10 o 
  -5   9  64       24.74       35.95     37.42 o 
  -2   9  64       54.92       21.88     37.21 o 
  -7  10  64      190.02      121.47     41.52 o 
  -4  10  64      140.33       84.73     40.34 o 
  -1   3  65      540.71      513.13     32.95 o 
  -3   4  65        6.77      -10.80     27.37 o 
  -2   5  65       49.29       57.16     29.16 o 
  -4   6  65      959.26     1207.67     51.79 o 
  -1   6  65      315.98      204.43     35.83 o 
  -6   7  65      161.10      121.57     36.81 o 
  -3   7  65       59.45       40.70     31.50 o 
  -5   8  65      462.15      403.41     40.96 o 
  -2   8  65        8.27      -31.85     34.90 o 
  -7   9  65      488.68      596.18     49.96 o 
  -4   9  65        7.74       33.64     37.76 o 
  -1   9  65      826.84      719.35     51.73 o 
  -6  10  65      294.68      232.21     45.73 o 
  -3  10  65      139.64      195.39     43.13 o 
   0   0  66    32327.24    34809.34    880.41 o 
  -1   2  66    16478.88    17958.13    178.98 o 
  -3   3  66     5135.34     5027.61    114.83 o 
   0   3  66     8286.50     8663.73    154.84 o 
  -2   4  66    11273.30    10624.18    123.99 o 
  -4   5  66     5794.74     5531.14    123.48 o 
  -1   5  66     5291.88     5322.19     91.88 o 
  -6   6  66     5001.88     4459.71    149.27 o 
  -3   6  66     8578.10     8971.08    110.74 o 
   0   6  66     1715.98     1741.59    103.98 o 
  -5   7  66     1966.00     1721.97     65.03 o 
  -2   7  66     5350.16     5380.05     96.92 o 
  -7   8  66     5786.60     6167.64    128.67 o 
  -4   8  66     4940.66     4768.45     94.31 o 
  -1   8  66     8607.45     9345.78    134.24 o 
  -9   9  66     2729.14     3320.23    256.15 o 
  -6   9  66     8873.68     9181.24    143.57 o 
  -3   9  66     5348.13     5771.20    106.04 o 
   0   9  66     8896.37     8859.97    371.97 o 
  -5  10  66     4665.64     5047.98    103.41 o 
  -2   3  67       16.80      -14.82     29.38 o 
  -1   4  67     1591.44     1561.52     51.23 o 
  -3   5  67       14.60       -9.12     29.34 o 
  -5   6  67      392.71      373.23     40.91 o 
  -2   6  67      221.67      163.47     35.75 o 
  -4   7  67       53.05       20.53     33.78 o 
  -1   7  67       74.64       67.19     35.46 o 
  -6   8  67        0.02      -48.81     35.33 o 
  -3   8  67       64.81       77.19     37.33 o 
  -8   9  67       68.41        6.83     40.43 o 
  -5   9  67      661.44      728.82     51.86 o 
  -2   9  67       37.90       29.52     40.06 o 
  -4  10  67        0.28       11.46     44.29 o 
   0   1  68    19635.25    21797.01    363.86 o 
  -2   2  68    14370.98    14590.86    237.91 o 
  -1   3  68    13202.04    13338.99    151.16 o 
  -3   4  68     5603.84     5971.42     96.67 o 
   0   4  68    15134.87    15671.78    256.40 o 
  -5   5  68    14814.00    14404.65    249.63 o 
  -2   5  68    16189.18    16194.70    165.48 o 
  -4   6  68     6971.47     7376.18    113.96 o 
  -1   6  68    14551.57    14892.47    179.67 o 
  -6   7  68     7630.55     8051.81    167.96 o 
  -3   7  68    10875.88    10911.94    142.49 o 
   0   7  68     9884.27    10123.43    211.86 o 
  -8   8  68     7808.40     9081.84    259.75 o 
  -5   8  68     5283.58     5202.39    130.15 o 
  -2   8  68     3503.06     3663.22     85.45 o 
  -7   9  68    10647.57    11169.87    163.94 o 
  -4   9  68     5063.26     4770.23    105.52 o 
  -1   9  68     6588.54     7023.42    127.56 o 
  -1   2  69       49.70      113.85     36.78 o 
  -2   4  69      226.43      226.54     36.01 o 
  -4   5  69        0.99      -13.90     34.78 o 
  -1   5  69      278.04      238.98     37.89 o 
  -3   6  69      284.29      392.16     39.50 o 
  -5   7  69        0.75      -30.67     35.05 o 
  -2   7  69       38.72       39.38     36.25 o 
  -7   8  69        1.94       22.19     39.57 o 
  -4   8  69      506.21      439.63     45.43 o 
  -1   8  69      118.90      165.63     41.37 o 
  -6   9  69       67.14       69.08     46.16 o 
  -3   9  69       43.54       40.52     43.45 o 
  -1   1  70     7201.34     7931.25    196.03 o 
   0   2  70     8492.42     8554.98    203.38 o 
  -2   3  70     8451.09     8319.61    114.86 o 
  -4   4  70    10395.77    10169.44    381.63 o 
  -1   4  70    14246.92    14120.14    160.55 o 
  -3   5  70    13401.27    14116.41    204.33 o 
   0   5  70    15244.43    16298.85    326.37 o 
  -5   6  70    10891.61    10981.49    164.43 o 
  -2   6  70    16068.58    17248.66    187.85 o 
  -7   7  70     8472.56     8465.32    205.30 o 
  -4   7  70     6520.86     6973.08    118.51 o 
  -1   7  70     7826.17     7821.93    121.69 o 
  -6   8  70     4400.31     4192.56    100.16 o 
  -3   8  70     4096.39     4352.91    110.30 o 
   0   8  70     6937.45     7065.61    261.61 o 
  -5   9  70     3656.86     3808.98     98.62 o 
  -1   3  71      105.23      169.71     36.33 o 
  -3   4  71       26.46       -9.01     34.55 o 
  -2   5  71      203.47      165.76     37.31 o 
  -4   6  71       63.57       26.92     35.72 o 
  -1   6  71        3.23       31.76     37.44 o 
  -6   7  71      277.97      259.83     45.80 o 
  -3   7  71       19.12       44.39     40.00 o 
  -5   8  71      232.69      293.84     48.46 o 
  -2   8  71       75.47      115.87     41.22 o 
   0   0  72    11859.17    11885.49    436.50 o 
  -1   2  72    16172.74    16371.43    217.00 o 
  -3   3  72    20943.96    21040.86    366.35 o 
   0   3  72    12505.17    11376.05    290.06 o 
  -2   4  72    16454.49    16129.55    226.20 o 
  -4   5  72    14877.35    15113.08    184.06 o 
  -1   5  72     9016.56     9070.81    144.62 o 
  -6   6  72     8805.46     8315.35    201.16 o 
  -3   6  72    11679.10    11918.14    173.32 o 
   0   6  72     8059.83     7435.71    177.93 o 
  -5   7  72     7745.12     7416.00    119.87 o 
  -2   7  72     7717.45     7986.45    123.47 o 
  -4   8  72     4957.25     5110.01    117.36 o 
  -2   3  73      292.45      396.14     48.80 o 
  -1   4  73      935.24      923.17     56.82 o 
  -3   5  73     1193.05     1345.85     67.22 o 
  -5   6  73        2.81       10.12     39.37 o 
  -2   6  73      173.20      145.07     37.98 o 
  -4   7  73       68.83       33.70     44.54 o 
  -1   7  73      732.57      743.99     58.29 o 
  -3   8  73       99.06       64.94     44.50 o 
   0   1  74       96.69       94.15     58.40 o 
  -2   2  74     1895.84     2422.02    118.41 o 
  -1   3  74      795.27      878.68     68.08 o 
  -3   4  74     3317.24     3352.51     89.06 o 
   0   4  74       19.89       -9.82     49.83 o 
  -5   5  74     2105.40     2426.19    108.87 o 
  -2   5  74      109.06      108.92     41.36 o 
  -4   6  74     2869.90     3105.15     90.74 o 
  -1   6  74       13.99      -42.83     37.55 o 
  -6   7  74      341.78      370.38     49.31 o 
  -3   7  74      346.80      409.48     53.86 o 
  -1   2  75       21.97       52.89     40.39 o 
  -2   4  75      268.01      282.34     44.06 o 
  -4   5  75       10.64       47.24     40.28 o 
  -1   5  75       82.89       66.81     37.90 o 
  -3   6  75      522.83      645.12     55.21 o 
  -5   7  75       38.10       28.05     42.52 o 
  -2   7  75        8.83        0.65     39.12 o 
  -1   1  76       31.35      104.94     60.98 o 
   0   2  76     2873.13     3619.10    155.76 o 
  -2   3  76      254.83      396.21     55.35 o 
  -4   4  76        3.22       16.12     76.63 o 
  -1   4  76     1925.67     1867.21     78.37 o 
  -3   5  76      101.69       77.04     41.40 o 
   0   5  76     2612.72     2998.49    119.49 o 
  -5   6  76       80.26      103.51     41.36 o 
  -2   6  76     1925.34     1974.85     77.16 o 
  -4   7  76      183.99      244.64     49.60 o 
  -1   3  77      409.79      451.36     57.07 o 
  -3   4  77        2.34      -14.11     46.80 o 
  -2   5  77      579.36      749.74     60.71 o 
  -4   6  77        6.82        2.84     41.10 o 
  -1   6  77       51.61       71.15     41.61 o 
   0   0  78      417.09      455.00    126.70 o 
  -1   2  78       15.46       49.71     40.45 o 
  -3   3  78       20.75       61.58     76.43 o 
   0   3  78     1074.38     1040.02    113.39 o 
  -2   4  78     2267.43     2447.60     87.16 o 
  -4   5  78        9.25       41.79     41.01 o 
  -1   5  78     1428.09     1573.47    103.18 o 
  -3   6  78      394.86      372.96     56.31 o 
  -2   3  79       13.28      -59.06     42.16 o 
  -1   4  79      369.50      445.46     68.46 o 
  -3   5  79        0.89       22.06     44.32 o 
   0   1  80     1431.68     1036.86     90.40 o 
  -2   2  80        6.33       39.63     59.44 o 
  -1   3  80     1302.43     1108.26    100.93 o 
  -3   4  80      653.19      807.97     77.85 o 
   0   4  80       62.72        0.03     76.82 o 
  -1   2  81        4.85       -6.88     41.88 o 
  -2   4  81      123.28      220.26     62.51 o 
  -1   1  82     1716.94     1512.61    111.69 o 
   0   2  82       15.68       83.65     78.80 o 
  -2   3  82       91.38       91.87     57.44 o 
                                                 
